# Supplementary material for: Ontogeny of Foraging Competence in Capuchin Monkeys (Cebus capucinus) for Easy versus Difficult to Acquire Fruits: A Test of the Needing to Learn Hypothesis
Source: PLoS One. 2015 Sep 15;10(9):e0138001. doi: 10.1371/journal.pone.0138001 (PMC4570712; doi:10.1371/journal.pone.0138001)
Supplement: S1 File — (XLSX) [file pone.0138001.s001.xlsx]

## Sheet: Table A
observation number	focal individual	age_class	estimated age	sex	food ID	total bites	total harvest time	total_search time	total process time	total forage time	total strength score	total skill score	total difficulty score	difficulty level
a_2_9_10__max	max_thomas	adult	8.5	m	7	8	23.36	7.72	0	31.08	3	3	6	easy
a_3-31-10_michelle	michelle	adult	10	f	11	4	2.58	23.53	0	26.11	3	3	6	easy
a_4-5-10_michelle	michelle	adult	10	f	11	29	0	69.39	0	69.39	3	3	6	easy
a_07_27_10_heath__ledger	heath_ledger	adult	15	m	11	6	0	33.07	0	33.07	3	3	6	easy
a_07_18_10_isabelle_2	isabel	adult	15	f	11	10	0	73.28	0	73.28	3	3	6	easy
a_07_27_10_isabelle	isabel	adult	15	f	11	2.5	0	52.89	0	52.89	3	3	6	easy
a_3-31-10_christina	christina	adult	20	f	11	37	0	36.22	0	36.22	3	3	6	easy
a_07_27_10_margarita	margarita	adult	25	f	11	0	0	18.26	0	18.26	3	3	6	easy
a_4-6-10_margarita	margarita	adult	25	f	11	23	9.42	16.39	0	25.81	3	3	6	easy
a_07_18_10_max_thomas	max_thomas	adult	8.5	m	18	21	88.19	179.93	0	268.12	3	3	6	easy
a_07_18_10_heath_2	heath_ledger	adult	15	m	18	16	28.34	50.38	0	78.72	3	3	6	easy
a_08_02_10_heath_ledger	heath_ledger	adult	15	m	18	26	99.56	28.19	0	127.75	3	3	6	easy
c_07_27_10_isabelle	isabel	adult	15	f	18	8	13.33	37.44	0	50.77	3	3	6	easy
a_07_25_10_pablo	pablo	adult	15	m	18	15	59.54	73.45	0	132.99	3	3	6	easy
a_07_29_10_zorro	zorro	adult	15	m	18	22	49.42	42.31	0	91.73	3	3	6	easy
a_07_28_10_alice	alice	adult	20	f	18	24	98.31	97.77	0	196.08	3	3	6	easy
a_07_23_10_christina	christina	adult	20	f	18	13	30.39	109.49	0	139.88	3	3	6	easy
a_06_28_10_harriett2	harriet	adult	20	f	18	36	0	171.15	0	171.15	3	3	6	easy
a_08_02_10_harry_potter	harry_potter	adult	20	m	18	18	64.56	22.33	0	86.89	3	3	6	easy
a_08_05_10_harry_potter_2	harry_potter	adult	20	m	18	20	72.31	25.54	0	97.85	3	3	6	easy
a_07_25_10_morticia	morticia	adult	20	f	18	23	84.2	97.96	0	182.16	3	3	6	easy
a_07_29_10_morticia	morticia	adult	20	f	18	17	70.72	40.96	0	111.68	3	3	6	easy
a_08_04_10_morticia	morticia	adult	20	f	18	18	50.89	74.74	0	125.63	3	3	6	easy
a_07_29_10_mrs_puffkins	mrs_puffkins	adult	20	f	18	20	59.37	59.85	0	119.22	3	3	6	easy
a_07_04_10_patinka	patinka	adult	20	f	18	13	33.07	20.49	0	53.56	3	3	6	easy
a_07_20_10_patinka_2	patinka	adult	20	f	18	7	13.39	37.56	0	50.95	3	3	6	easy
a_07_28_10_patinka	patinka	adult	20	f	18	12	44.86	3.11	0	47.97	3	3	6	easy
a_07_8_10_patinka	patinka	adult	20	f	18	9	28.22	30.9	0	59.12	3	3	6	easy
a_07_04_10_rambo_2	rambo	adult	20	m	18	27	9.66	153.14	0	162.8	3	3	6	easy
a_07_28_10_rambo_2	rambo	adult	20	m	18	19	41.57	69.13	0	110.7	3	3	6	easy
a_07_8_10_rambo	Rambo	adult	20	m	18	4	2.17	6.74	0	8.91	3	3	6	easy
a_07_04_10_orlando	orlando	adult	25	m	18	3	0	28.08	0	28.08	3	3	6	easy
a_07_28_10_orlando_2	orlando	adult	25	m	18	4	19.03	28.23	0	47.26	3	3	6	easy
a_4-27-10_rambo	rambo	adult	20	m	19	22	0	31.43	0	31.43	3	3	6	easy
a_06_03_10_max_thomas	max_thomas	adult	8.5	m	25	72	104.25	63.83	0	168.08	3	3	6	easy
a_07_07_10_max_thomas	max_thomas	adult	8.5	m	25	30	75.32	82.91	0	158.23	3	3	6	easy
a_08_02_10_max_thomas_2	max_thomas	adult	8.5	m	25	11	43.56	23.35	0	66.91	3	3	6	easy
a_5-1-10_max_thomas	max_thomas	adult	8.5	m	25	56	69.64	124.65	0	194.29	3	3	6	easy
a_5-22-10_max	max_thomas	adult	8.5	m	25	37	71.54	50.99	0	122.53	3	3	6	easy
a_6_02_10_max_thomas	max_thomas	adult	8.5	m	25	48	79.16	102.38	0	181.54	3	3	6	easy
a_06_07_10_uncle_rico	uncle_rico	adult	10	m	25	70	0	71.21	0	71.21	3	3	6	easy
a_3-29-10_uncle_rico	uncle_rico	adult	10	m	25	21	48.86	88.63	0	137.49	3	3	6	easy
a_4-28-10_uncle_rico	uncle_rico	adult	10	m	25	68	174.84	35.53	0	210.37	3	3	6	easy
a_06_19_10_heath	heath_ledger	adult	15	m	25	0	0	17.74	0	17.74	3	3	6	easy
a_06_22_10_heath	heath_ledger	adult	15	m	25	13	0	15.49	0	15.49	3	3	6	easy
a_06_09_10_isabelle	isabel	adult	15	f	25	18	34.09	108.45	0	142.54	3	3	6	easy
a_06_19_10_isabelle	isabel	adult	15	f	25	49	0	163.45	0	163.45	3	3	6	easy
a_4-1-10_isabelle	isabel	adult	15	f	25	31	17.84	75	0	92.84	3	3	6	easy
a_6_02_10_isabelle	isabel	adult	15	f	25	12	0	44.72	0	44.72	3	3	6	easy
a_08_05_10_christina	christina	adult	20	f	25	1	2.81	9.36	0	12.17	3	3	6	easy
a_3_15_10__christina	christina	adult	20	f	25	14	0	40.57	0	40.57	3	3	6	easy
a_5-22-10_christina	christina	adult	20	f	25	9	16.5	90.21	0	106.71	3	3	6	easy
a_06_24_10_elvira_2	elvira	adult	20	f	25	21	0	82.59	0	82.59	3	3	6	easy
a_4-14-10_elvira	elvira	adult	20	f	25	11	0	64.11	0	64.11	3	3	6	easy
a_06_17_10_harry_potter	harry_potter	adult	20	m	25	15	0	26.23	0	26.23	3	3	6	easy
a_06_22_10_harry_potter_2	harry_potter	adult	20	m	25	62	22.49	101.67	0	124.16	3	3	6	easy
a_06_03_10_mugatu	mugatu	adult	20	f	25	22	35.96	13.56	0	49.52	3	3	6	easy
a_07_23_10_mugatu_2	mugatu	adult	20	f	25	23	49.43	25.12	0	74.55	3	3	6	easy
a_3_8_10__mugatu_2	mugatu	adult	20	f	25	3	0	22.87	0	22.87	3	3	6	easy
a_4-6-10_mugatu	mugatu	adult	20	f	25	16	10.35	46.03	0	56.38	3	3	6	easy
a_5-19-10_rambo	rambo	adult	20	m	25	29	69.12	41.91	0	111.03	3	3	6	easy
a_5-19-10_ronaldina	ronaldinha	adult	20	f	25	31	12.42	66.59	0	79.01	3	3	6	easy
a_06_24_10_spike_mutton	spike	adult	20	m	25	59	0	142.21	0	142.21	3	3	6	easy
a_07_06_10_spike	spike	adult	20	m	25	45	53.7	23.2	0	76.9	3	3	6	easy
a_4-1-10_amber	amber	adult	25	f	25	12	22.15	0	0	22.15	3	3	6	easy
a_4-26-10_amber	amber	adult	25	f	25	0	29.21	83.71	0	112.92	3	3	6	easy
a_michelle_2-2-10	michelle	adult	10	f	33	3	0	47.15	0	47.15	3	3	6	easy
b_07_12_10_michelle	michelle	adult	10	f	33	0	0	30.27	0	30.27	3	3	6	easy
a_3_8_10__heath_ledger	heath_ledger	adult	15	m	33	107	0	128.24	0	128.24	3	3	6	easy
b_07_12_10_heath_ledger	heath_ledger	adult	15	m	33	2	0	30.21	0	30.21	3	3	6	easy
a_isabel_2-2-10	isabel	adult	15	f	33	20	0	23.71	0	23.71	3	3	6	easy
b_2_9_10__isabelle	isabel	adult	15	f	33	0	0	4.13	0	4.13	3	3	6	easy
b_4-17-10_isabel	isabel	adult	15	f	33	3	0	8.21	0	8.21	3	3	6	easy
b_06_22_10_christina_le	christina	adult	20	f	33	1	0	8.72	0	8.72	3	3	6	easy
b_5-1-10_christina	christina	adult	20	f	33	28	0	103.17	0	103.17	3	3	6	easy
b_07_02_10_mugatu	mugatu	adult	20	f	33	17	0	104.15	0	104.15	3	3	6	easy
b_5-18-10_mugatu	mugatu	adult	20	f	33	0	0	7.75	0	7.75	3	3	6	easy
b_3-24-10_amber	amber	adult	25	f	33	0	0	8.06	0	8.06	3	3	6	easy
c_06_21_10_orlando	orlando	adult	25	m	36	3	0	53.81	0	53.81	3	3	6	easy
a_08_02_10_max_thomas	max_thomas	adult	8.5	m	40	31	28.42	31.52	0	59.94	3	3	6	easy
a_4-17-10_max	max_thomas	adult	8.5	m	40	10	21.43	0	0	21.43	3	3	6	easy
a_5-26-10__max_thomas	max_thomas	adult	8.5	m	40	11	0	66.43	0	66.43	3	3	6	easy
a_4-17-10_michelle	michelle	adult	10	f	40	28	44.43	149.97	0	194.4	3	3	6	easy
a_4-26-10_michelle	michelle	adult	10	f	40	43	0	118.89	0	118.89	3	3	6	easy
a_4-17-10_heath	heath_ledger	adult	15	m	40	39	45.41	55.53	0	100.94	3	3	6	easy
a_4-26-10_isabelle_2	isabel	adult	15	f	40	52	0	130.33	0	130.33	3	3	6	easy
a_06_20_10_zorro	zorro	adult	15	m	40	15	0	8.13	0	8.13	3	3	6	easy
a_06_20_10_morticia	morticia	adult	20	f	40	45	3.9	129.06	0	132.96	3	3	6	easy
a_3-25-10_morticia	morticia	adult	20	f	40	11	30.32	101.34	0	131.66	3	3	6	easy
a_3-24-10__patinka	patinka	adult	20	f	40	2	0	73.88	0	73.88	3	3	6	easy
a_06_17_10_ronaldina	ronaldinha	adult	20	f	40	27	35.46	0	0	35.46	3	3	6	easy
a_4-17-10_amber	amber	adult	25	f	44	0	64.98	64.41	3.61	133	3	3	6	easy
a_2_13_10__henry	henry	older_juvenile	3.5	m	7	26	0	16.49	0	16.49	3	3	6	easy
a_4-6-10_henry	henry	older_juvenile	3.5	m	11	91	0	86.7	0	86.7	3	3	6	easy
a_07_23_10_henry_2	henry	older_juvenile	3.5	m	18	23	80.1	58.11	0	138.21	3	3	6	easy
a_07_23_10_pedro	pedro	older_juvenile	3.5	m	18	15	32.99	94.57	0	127.56	3	3	6	easy
a_07_06_10_sofia_2	sofia	older_juvenile	3.5	f	18	18	74.3	33.14	0	107.44	3	3	6	easy
a_07_01_10_walker	walker	older_juvenile	4.5	m	18	13	0	55.49	0	55.49	3	3	6	easy
a_07_20_10_walker_2	walker	older_juvenile	4.5	m	18	27	40.02	67.74	0	107.76	3	3	6	easy
a_07_02_10_henry	henry	older_juvenile	3.5	m	25	6	14.19	44.61	0	58.8	3	3	6	easy
a_4-5-10_henry	henry	older_juvenile	3.5	m	25	31	54.75	157.39	0	212.14	3	3	6	easy
a_6_02_10_henry_2	henry	older_juvenile	3.5	m	25	10	5.63	75.47	0	81.1	3	3	6	easy
a_06_29_10_pedro	pedro	older_juvenile	3.5	m	25	26	0	25.63	0	25.63	3	3	6	easy
a_3-26-10__pedro_2	pedro	older_juvenile	3.5	m	25	6	13.33	0	0	13.33	3	3	6	easy
a_3-28-10_pedro	pedro	older_juvenile	3.5	m	25	4	25.87	29.37	0	55.24	3	3	6	easy
a_5-1-10_pedro_2	pedro	older_juvenile	3.5	m	25	1	9.94	4.77	0	14.71	3	3	6	easy
a_5-26-10__pedro	pedro	older_juvenile	3.5	m	25	18	41.39	34.61	0	76	3	3	6	easy
a_06_08_10_walker	walker	older_juvenile	4.5	m	25	23	9.45	89.92	0	99.37	3	3	6	easy
a_4-5-10_maurizio	mauricio	older_juvenile	4.5	m	28	11	0	9.33	0	9.33	3	3	6	easy
a_06_22_10_henry	henry	older_juvenile	3.5	m	33	0	11.29	0	0	11.29	3	3	6	easy
a_5-26-10__henry	henry	older_juvenile	3.5	m	33	10	0	68	38.48	106.48	3	3	6	easy
b_06_09_10_henry	henry	older_juvenile	3.5	m	33	3	0	15.34	0	15.34	3	3	6	easy
b_08_05_10_henry	henry	older_juvenile	3.5	m	33	1	0	4.84	0	4.84	3	3	6	easy
c_2_22_10_henry	henry	older_juvenile	3.5	m	33	0	0	66.49	0	66.49	3	3	6	easy
a_pedro2_1-22-10	pedro	older_juvenile	3.5	m	33	38	0	83.45	0	83.45	3	3	6	easy
b_5-1-10_pedro	pedro	older_juvenile	3.5	m	33	0	0	11.88	0	11.88	3	3	6	easy
c_06_05_10_pedro_le	pedro	older_juvenile	3.5	m	33	0	0	54.71	0	54.71	3	3	6	easy
a_4-12-10_henry	henry	older_juvenile	3.5	m	40	1	11.84	0	0	11.84	3	3	6	easy
a_06_09_10_henry_2	henry	older_juvenile	3.5	m	44	5	49.09	47.5	0	96.59	3	3	6	easy
c_5-1-10_pedro_2	pedro	older_juvenile	3.5	m	44	11	39.12	101.81	0	140.93	3	3	6	easy
a_2_9_10__chola_2	chola	subadult	5.5	f	7	15	13.28	110.64	0	123.92	3	3	6	easy
a_2_10_10__shakira	shakira	subadult	6	f	7	7	0	59.79	0	59.79	3	3	6	easy
a_07_12_10_chola	chola	subadult	5.5	f	18	17	64.43	48.38	0	112.81	3	3	6	easy
a_07_06_10_sangria_2	sangria	subadult	5.5	f	18	10	0	45.19	0	45.19	3	3	6	easy
a_07_06_10_sangria_3	sangria	subadult	5.5	f	18	13	3.66	112.54	0	116.2	3	3	6	easy
a_07_29_10_shakira_2	shakira	subadult	6	f	18	23	107.78	24.24	0	132.02	3	3	6	easy
a_07_04_10_veronica	veronica	subadult	6.5	f	18	13	0	100.62	0	100.62	3	3	6	easy
a_07_28_10_veronica	veronica	subadult	6.5	f	18	11	81.37	83.42	0	164.79	3	3	6	easy
a_07_04_10_joselito	joselito	subadult	7	m	18	23	112.72	67.6	0	180.32	3	3	6	easy
a_5-23-10_veronica	veronica	subadult	6.5	f	19	32	24.27	25.16	0	49.43	3	3	6	easy
a_06_29_10_chola	chola	subadult	5.5	f	25	13	0	41.72	0	41.72	3	3	6	easy
a_07_02_10_chola	chola	subadult	5.5	f	25	48	42.47	98.43	0	140.9	3	3	6	easy
a_06_14_10_napoleon	napoleon	subadult	6	m	25	25	0	65.85	0	65.85	3	3	6	easy
a_2_21_10__napoleon	napoleon	subadult	6	m	25	2	0	15.45	0	15.45	3	3	6	easy
a_3_15_10__napoleon	napoleon	subadult	6	m	25	5	8.64	18.79	0	27.43	3	3	6	easy
a_06_24_10_shakira_2	shakira	subadult	6	f	25	76	0	96.07	0	96.07	3	3	6	easy
a_5-19-10_veronica	veronica	subadult	6.5	f	25	5	10.63	18.44	0	29.07	3	3	6	easy
a_06_13_10_joselito	joselito	subadult	7	m	25	44	0	53.68	0	53.68	3	3	6	easy
a_4-14-10_joselito	joselito	subadult	7	m	25	47	23.47	158.74	33.08	215.29	3	3	6	easy
a_5-1-10_chola	chola	subadult	5.5	f	33	76	20.8	65.71	86.01	172.52	3	3	6	easy
a_chola_2-2-10	chola	subadult	5.5	f	33	8	0	57.72	11.42	69.14	3	3	6	easy
a_chola_2-2-10_3	chola	subadult	5.5	f	33	61	10.39	45.58	0	55.97	3	3	6	easy
b_2_16_10__chola	chola	subadult	5.5	f	33	102	0	76.42	0	76.42	3	3	6	easy
a_07_02_10_napoleon	napoleon	subadult	6	m	33	21	0	204.11	47.83	251.94	3	3	6	easy
a_2_8_10__napoleon	napoleon	subadult	6	m	33	8	16.32	45.03	0	61.35	3	3	6	easy
a_3_14_10__napoleon_2	napoleon	subadult	6	m	33	41	0	159.85	0	159.85	3	3	6	easy
a_3_8_10__napoleon	napoleon	subadult	6	m	33	31	0	159.74	0	159.74	3	3	6	easy
a_napoleon__1-31-10_4	napoleon	subadult	6	m	33	0	0	67.61	0	67.61	3	3	6	easy
a_napoleon_2-2-10	napoleon	subadult	6	m	33	10	8.14	8.79	0	16.93	3	3	6	easy
b_07_12_10_napoleon	napoleon	subadult	6	m	33	20	0	3.07	0	3.07	3	3	6	easy
b_08_02_10_napoleon	napoleon	subadult	6	m	33	66	0	167.12	0	167.12	3	3	6	easy
b_08_05_10_napoleon	napoleon	subadult	6	m	33	28	66.28	122.73	0	189.01	3	3	6	easy
b_2_22_10__napoleon	napoleon	subadult	6	m	33	0	0	23.54	0	23.54	3	3	6	easy
b_4-26-10_napoleon	napoleon	subadult	6	m	33	13	0	11.15	0	11.15	3	3	6	easy
b_06_08_10_veronica	veronica	subadult	6.5	f	33	1	0	119.57	0	119.57	3	3	6	easy
b_5-18-10_veronica	veronica	subadult	6.5	f	33	0	0	30.26	0	30.26	3	3	6	easy
a_4-26-10_chola	chola	subadult	5.5	f	40	78	0	167.8	0	167.8	3	3	6	easy
a_4-26-10_chola_2	chola	subadult	5.5	f	40	52	0	140.68	0	140.68	3	3	6	easy
a_4-17-10_napoleon	napoleon	subadult	6	m	40	39	30.47	66.55	0	97.02	3	3	6	easy
a_4-18-10_joselito	joselito	subadult	7	m	40	27	16.17	73.01	0	89.18	3	3	6	easy
a_06_17_10_napoleon	napoleon	subadult	6	m	44	3	24.19	5.2	0	29.39	3	3	6	easy
a_07_02_10_matilda	matilda	younger_juvenile	2.5	f	11	24	0	43.06	12.16	55.22	3	3	6	easy
a_4-6-10_mojita	mojita	younger_juvenile	3	f	11	55	0	67.55	0	67.55	3	3	6	easy
a_08_05_10_ferdinand	ferdinand	younger_juvenile	2.5	m	18	31	51.57	119.71	0	171.28	3	3	6	easy
a_07_18_10_mojita_2	mojita	younger_juvenile	3	f	18	34	48.23	113.08	0	161.31	3	3	6	easy
a_5-19-10_dario	dario	younger_juvenile	2	m	25	10	28.62	28.66	0	57.28	3	3	6	easy
a_06_05_10_ferdinand	ferdinand	younger_juvenile	2.5	m	25	24	33.71	51.05	0	84.76	3	3	6	easy
a_5-1-10_ferdinan	ferdinand	younger_juvenile	2.5	m	25	24	72.53	73.77	0	146.3	3	3	6	easy
a_5-26-10__matilda	matilda	younger_juvenile	2.5	f	25	46	154.47	87.58	0	242.05	3	3	6	easy
a_6_02_10_matilda	matilda	younger_juvenile	2.5	f	25	26	68.4	54.94	0	123.34	3	3	6	easy
a_06_19_10_mojita	mojita	younger_juvenile	3	f	25	12	0	46.02	0	46.02	3	3	6	easy
a_06_29_10_mojita	mojita	younger_juvenile	3	f	25	26	0	50.9	0	50.9	3	3	6	easy
a_07_02_10_mojita2	mojita	younger_juvenile	3	f	25	57	21.25	148.1	0	169.35	3	3	6	easy
a_07_07_10_mojita	mojita	younger_juvenile	3	f	25	33	14.17	121.85	0	136.02	3	3	6	easy
d_07_04_10_amelia	amelia	younger_juvenile	3	f	28	4	0	15.47	0	15.47	3	3	6	easy
b_06_06_10_dario	dario	younger_juvenile	2	m	33	5	0	110.45	0	110.45	3	3	6	easy
b_06_08_10_dario	dario	younger_juvenile	2	m	33	6	0	53.65	0	53.65	3	3	6	easy
b_5-18-10_dario	dario	younger_juvenile	2	m	33	83	0	169.96	0	169.96	3	3	6	easy
b_5-27-10_dario	dario	younger_juvenile	2	m	33	0	0	54.9	0	54.9	3	3	6	easy
c_06_17_10_dario	dario	younger_juvenile	2	m	33	0	0	6.23	0	6.23	3	3	6	easy
a_2_8_10_ferdinan	ferdinand	younger_juvenile	2.5	m	33	0	15.29	0	0	15.29	3	3	6	easy
a_3_14_10__ferdinand	ferdinand	younger_juvenile	2.5	m	33	55	0	247.92	0	247.92	3	3	6	easy
a_4-12-10_ferdinan_2	ferdinand	younger_juvenile	2.5	m	33	117	0	88.04	52.37	140.41	3	3	6	easy
b_07_12_10_ferdinand	ferdinand	younger_juvenile	2.5	m	33	39	0	10.08	0	10.08	3	3	6	easy
b_2_22_10__ferdinan	ferdinand	younger_juvenile	2.5	m	33	2	0	65.63	0	65.63	3	3	6	easy
b_5-18-10_ferdinan	ferdinand	younger_juvenile	2.5	m	33	5	0	171.78	0	171.78	3	3	6	easy
a_4-12-10_matilda	matilda	younger_juvenile	2.5	f	33	0	0	38.77	0	38.77	3	3	6	easy
a_matilda_1-22-10	matilda	younger_juvenile	2.5	f	33	73	0	34.11	179.74	213.85	3	3	6	easy
b_5-1-10_matilda	matilda	younger_juvenile	2.5	f	33	12	0	46.7	0	46.7	3	3	6	easy
a_3_6_10__mojita	mojita	younger_juvenile	3	f	33	50	0	121.57	0	121.57	3	3	6	easy
a_mojita_1-26-10	mojita	younger_juvenile	3	f	33	0	0	12.46	0	12.46	3	3	6	easy
a_mojita_2-2-10	mojita	younger_juvenile	3	f	33	0	0	51.77	0	51.77	3	3	6	easy
a_4-17-10_ferdinan	ferdinand	younger_juvenile	2.5	m	40	38	24.92	105.73	0	130.65	3	3	6	easy
a_4-26-10_ferdinan	ferdinand	younger_juvenile	2.5	m	40	26	0	121.66	0	121.66	3	3	6	easy
a_4-17-10_matilda	matilda	younger_juvenile	2.5	f	40	48	65.83	72.09	0	137.92	3	3	6	easy
b_5-26-10__matilda	matilda	younger_juvenile	2.5	f	44	1	9.06	0	0	9.06	3	3	6	easy
a_3_11_10__max_thomas	max_thomas	adult	8.5	m	23	0	0	13.56	0	13.56	5	6	11	hard
a_2_26_10__michelle	michelle	adult	10	f	23	17	0	139.1	0	139.1	5	6	11	hard
a_07_07__10_isabelle_2	isabel	adult	15	f	23	23	87.63	80.07	0	167.7	5	6	11	hard
a_3_11_10__amber	amber	adult	25	f	23	13	0	69.4	9.89	79.29	5	6	11	hard
a_3-31-10_max_thomas	max_thomas	adult	8.5	m	31	0	0	32.77	0	32.77	5	6	11	hard
a_2_9_10__michelle	michelle	adult	10	f	31	0	0	21.33	0	21.33	5	6	11	hard
a_3_15_10__michelle	michelle	adult	10	f	31	8	0	184.49	11.63	196.12	5	6	11	hard
a_michelle__2_4_10	michelle	adult	10	f	31	22	0	18	23.94	41.94	5	6	11	hard
a_michelle__2_4_10_lizzy	michelle	adult	10	f	31	21	0	10.19	36.56	46.75	5	6	11	hard
a_5-27-10_alice_2	alice	adult	20	f	31	2	0	241.56	11.47	253.03	5	6	11	hard
a_07_8_10_harriet	harriet	adult	20	f	31	0	0	29.29	0	29.29	5	6	11	hard
a_07_20_10_ronalinha	ronaldinha	adult	20	f	31	116.5	0	29.92	93.87	123.79	5	6	11	hard
a_2_21_10__amber_2	amber	adult	25	f	31	23	82	53	54.55	189.55	5	6	11	hard
a_06_21_10_orlando	orlando	adult	25	m	31	0	0	84.53	0	84.53	5	6	11	hard
a_07_01_10__sophia	sofia	older_juvenile	3.5	f	31	0	0	2.01	0	2.01	5	6	11	hard
a_06_20_10_maurizio_2	mauricio	older_juvenile	4.5	m	31	0	0	35.11	0	35.11	5	6	11	hard
a_3-31-10_chola	chola	subadult	5.5	f	31	22	0	180.25	0	180.25	5	6	11	hard
a_chola_1-30-10	chola	subadult	5.5	f	31	0	0	33.37	0	33.37	5	6	11	hard
a_5-1-10_mojita_2	mojita	younger_juvenile	3	f	23	20	14.21	118.27	0	132.48	5	6	11	hard
a_4-12-10_matilda_2	matilda	younger_juvenile	2.5	f	31	14	3.89	111.39	0	115.28	5	6	11	hard
a_07_20_10_amelia	amelia	younger_juvenile	3	f	31	0	9.36	72.11	0	81.47	5	6	11	hard
a_5-2-10_harriet	harriet	adult	20	f	16	22	0	8.96	105.27	114.23	5	7	12	hard
a_5-2-10_patinka	patinka	adult	20	f	16	4	0	180.97	63.41	244.38	5	7	12	hard
a_4-16-10_rambo	rambo	adult	20	m	16	2	10.54	66.89	22.25	99.68	5	7	12	hard
a_06_09_10_max_thomas	max_thomas	adult	8.5	m	21	11	267.87	27.73	0	295.6	5	7	12	hard
a_06_17_10_max_thomas	max_thomas	adult	8.5	m	21	66	275.14	10.56	0	285.7	5	7	12	hard
a_07_23_10_max_thomas	max_thomas	adult	8.5	m	21	1	52.35	1.83	0	54.18	5	7	12	hard
a_08_05_10_max_thomas	max_thomas	adult	8.5	m	21	0	58.76	18.96	0	77.72	5	7	12	hard
a_2_13_10__max	max_thomas	adult	8.5	m	21	0	232.72	52.16	0	284.88	5	7	12	hard
a_2_9_10__max_thomas	max_thomas	adult	8.5	m	21	14	245.11	47.89	0	293	5	7	12	hard
a_3_6_10__max_thomas	max_thomas	adult	8.5	m	21	5	105.71	14.89	0	120.6	5	7	12	hard
a_4-26-10_max	max_thomas	adult	8.5	m	21	44.5	67.55	0	5.34	72.89	5	7	12	hard
a_5-15-10_max_thomas	max_thomas	adult	8.5	m	21	4	167.64	46.37	0	214.01	5	7	12	hard
a_5-18-10_max_thomas	max_thomas	adult	8.5	m	21	38	54.9	6.47	0	61.37	5	7	12	hard
b_08_02_10_max_thomas_2	max_thomas	adult	8.5	m	21	0	8.61	29.56	0	38.17	5	7	12	hard
a_06_09_10_michelle	michelle	adult	10	f	21	31	128.39	33.48	0	161.87	5	7	12	hard
a_06_14_10_michelle	michelle	adult	10	f	21	13	139.71	38.34	0	178.05	5	7	12	hard
a_06_22_10_michelle	michelle	adult	10	f	21	25	107.31	7.05	7.64	122	5	7	12	hard
a_07_12_10_michelle	michelle	adult	10	f	21	6	154.17	50.02	0	204.19	5	7	12	hard
a_3_11_10__michelle	michelle	adult	10	f	21	16	76.97	82.93	8.44	168.34	5	7	12	hard
a_3_3_10__michelle	michelle	adult	10	f	21	1	96.51	26.39	0	122.9	5	7	12	hard
a_3_6_10_michelle	michelle	adult	10	f	21	18	36.98	7.64	0	44.62	5	7	12	hard
a_3_8_10__michelle_2	michelle	adult	10	f	21	0	30.04	44.56	0	74.6	5	7	12	hard
a_3-26-10__michelle	michelle	adult	10	f	21	0	199.93	11.59	0	211.52	5	7	12	hard
a_5-1-10_michelle	michelle	adult	10	f	21	21	260.56	19.22	0	279.78	5	7	12	hard
a_5-26-10__michelle	michelle	adult	10	f	21	0	113.86	16.64	0	130.5	5	7	12	hard
a_07_02_10_heath_ledger	heath_ledger	adult	15	m	21	67.5	64.05	12.57	8.87	85.49	5	7	12	hard
a_07_12_10_heath_ledger	heath_ledger	adult	15	m	21	8.5	22.09	16.63	0	38.72	5	7	12	hard
a_2_13_10__heath_ledger	heath_ledger	adult	15	m	21	24	93.87	22.66	0	116.53	5	7	12	hard
a_2_16_10__heath	heath_ledger	adult	15	m	21	12	222.2	18.88	0	241.08	5	7	12	hard
a_2_2110__heath	heath_ledger	adult	15	m	21	6	124.54	5.9	0	130.44	5	7	12	hard
a_heath_ledger_2-2-10	heath_ledger	adult	15	m	21	1	55.66	7.84	0	63.5	5	7	12	hard
a_06_22_10_isabelle	isabel	adult	15	f	21	25	270.09	16.45	0	286.54	5	7	12	hard
a_07_23_10_isabelle	isabel	adult	15	f	21	87	100.74	21.69	0	122.43	5	7	12	hard
a_2_22_10_isabelle	isabel	adult	15	f	21	9	190.1	41.19	0	231.29	5	7	12	hard
a_2_8_10__isabelle	isabel	adult	15	f	21	0	13.42	0	0	13.42	5	7	12	hard
a_2_8_10__isabelle_2	isabel	adult	15	f	21	102	179	0	0	179	5	7	12	hard
a_2_9_10__isabelle	isabel	adult	15	f	21	3	142.02	74.46	0	216.48	5	7	12	hard
a_3_15_10_isabelle	isabel	adult	15	f	21	40	162.41	21.5	0	183.91	5	7	12	hard
a_3_3_10__isabelle	isabel	adult	15	f	21	7	155.41	28.53	0	183.94	5	7	12	hard
a_3_6_10__isabel	isabel	adult	15	f	21	4	121.36	48.72	0	170.08	5	7	12	hard
a_3_8_10__isabelle_2	isabel	adult	15	f	21	23	237.65	28.12	0	265.77	5	7	12	hard
a_4-12-10_isabelle	isabel	adult	15	f	21	26.5	222.57	20.38	0	242.95	5	7	12	hard
a_4-17-10_isabel	isabel	adult	15	f	21	16.5	204.7	46.99	6.13	257.82	5	7	12	hard
a_4-26-10_isabelle	isabel	adult	15	f	21	64	174.5	18.87	0	193.37	5	7	12	hard
a_5-1-10_isabelle	isabel	adult	15	f	21	22	263.53	35.09	0	298.62	5	7	12	hard
a_5-18-10_isabelle	isabel	adult	15	f	21	8	140.67	57.89	0	198.56	5	7	12	hard
a_5-26-10__isabelle	isabel	adult	15	f	21	30	131.34	38.37	0	169.71	5	7	12	hard
a_isabel_1-26-10	isabel	adult	15	f	21	0	43.59	0	0	43.59	5	7	12	hard
a_06_22_10_christina	christina	adult	20	f	21	12	104.01	96.48	0	200.49	5	7	12	hard
a_06_22_10_christina_le	christina	adult	20	f	21	10	105.64	82.12	0	187.76	5	7	12	hard
a_2_13_10__christina	christina	adult	20	f	21	36.5	34.17	0	0	34.17	5	7	12	hard
a_3_11_10__christina	christina	adult	20	f	21	0	31.83	42.17	0	74	5	7	12	hard
a_4-12-10_christina	christina	adult	20	f	21	8	15.63	3.69	0	19.32	5	7	12	hard
a_4-26-10_christina	christina	adult	20	f	21	0	4.1	21.57	0	25.67	5	7	12	hard
a_5-1-10_christina	christina	adult	20	f	21	3	90.04	15.29	32.36	137.69	5	7	12	hard
a_4-18-10_dumbledor	dumbledor	adult	20	m	21	19.5	80.22	39.47	0	119.69	5	7	12	hard
a_06_13_10_harriet	harriet	adult	20	f	21	1	21.12	18.39	0	39.51	5	7	12	hard
a_06_19_10_harry_potter	harry_potter	adult	20	m	21	21	59.09	25.88	0	84.97	5	7	12	hard
a_06_22_10_harry_potter	harry_potter	adult	20	m	21	19	221.08	25.04	0	246.12	5	7	12	hard
a_07_07_10_harry_potter	harry_potter	adult	20	m	21	23	286.06	16.69	0	302.75	5	7	12	hard
a_07_07_10_harry_potter0001	harry_potter	adult	20	m	21	23	286.06	16.69	0	302.75	5	7	12	hard
a_2_13_10__harry_potter	harry_potter	adult	20	m	21	55	159.19	6.04	0	165.23	5	7	12	hard
a_2_16_10__harry_potter	harry_potter	adult	20	m	21	54.5	42.99	32.75	54.13	129.87	5	7	12	hard
a_3-24-10__harry_potter	harry_potter	adult	20	m	21	24	210.52	0	101.44	311.96	5	7	12	hard
a_4-12-10_harry_potter	harry_potter	adult	20	m	21	18	107.66	23.29	0	130.95	5	7	12	hard
a_4-26-10_harry_potter	harry_potter	adult	20	m	21	8	0	184.91	7.78	192.69	5	7	12	hard
a_5-15-10_harry_potter	harry_potter	adult	20	m	21	131.5	32.04	12.59	30.91	75.54	5	7	12	hard
a_harry_potter__2_4_10_lizzy	harry_potter	adult	20	m	21	19	275.08	6.84	0	281.92	5	7	12	hard
a_harry_potter_2_4_10	harry_potter	adult	20	m	21	16.5	243.99	9.12	0	253.11	5	7	12	hard
a_06_09_10_mugatu	mugatu	adult	20	f	21	21.5	180.06	0	0	180.06	5	7	12	hard
a_06_14_10_mugatu	mugatu	adult	20	f	21	33	17.05	9.11	9.01	35.17	5	7	12	hard
a_07_02_10_mugatu	mugatu	adult	20	f	21	3	87.53	57.43	9.57	154.53	5	7	12	hard
a_08_02_10_mugatu	mugatu	adult	20	f	21	11	48.97	15.82	0	64.79	5	7	12	hard
a_2_13_10_mugatu	mugatu	adult	20	f	21	25	174.49	26.28	17.09	217.86	5	7	12	hard
a_2_9_10__mugatu	mugatu	adult	20	f	21	12	299.61	110	0	409.61	5	7	12	hard
a_3_14_10__mugatu	mugatu	adult	20	f	21	45	142.81	7.68	23.08	173.57	5	7	12	hard
a_3_6_10_mugatu	mugatu	adult	20	f	21	3	120.55	6.84	0	127.39	5	7	12	hard
a_3_6_10_mugatu_2	mugatu	adult	20	f	21	13	156.03	16.72	0	172.75	5	7	12	hard
a_3_8_10__mugatu	mugatu	adult	20	f	21	11	240.73	12.07	0	252.8	5	7	12	hard
a_5-15-10_mugatu	mugatu	adult	20	f	21	74.5	210.31	84.02	42.62	336.95	5	7	12	hard
a_5-18-10_mugatu	mugatu	adult	20	f	21	37	210.21	40.14	0	250.35	5	7	12	hard
a_6_02_10_mugatu_3	mugatu	adult	20	f	21	24	42.26	5.6	0	47.86	5	7	12	hard
a_mugatu__2-2-10	mugatu	adult	20	f	21	35	62.13	0	18.28	80.41	5	7	12	hard
a_06_06_10_rambo	rambo	adult	20	m	21	39	118.61	14.69	0	133.3	5	7	12	hard
a_06_08_10_rambo	rambo	adult	20	m	21	0	68.24	4.4	0	72.64	5	7	12	hard
a_3-24-10__rambo_2	rambo	adult	20	m	21	47	69.68	0	0	69.68	5	7	12	hard
a_2_13_10_amber	amber	adult	25	f	21	4	113.17	9.19	0	122.36	5	7	12	hard
a_2_21_10__amber	amber	adult	25	f	21	2	89.9	2.9	0	92.8	5	7	12	hard
a_3-24-10_amber	amber	adult	25	f	21	0	229.52	30.75	0	260.27	5	7	12	hard
a_3_8_10__margarita	margarita	adult	25	f	21	0	30.76	39.12	0	69.88	5	7	12	hard
a_07_28_10_orlando	orlando	adult	25	m	21	0	23.51	96.87	0	120.38	5	7	12	hard
a_4-6-10_christina	christina	adult	20	f	30	50	24.57	9.08	56.16	89.81	5	7	12	hard
a_2_6_10_harriet_2	harriet	adult	20	f	30	14	0	99.94	0	99.94	5	7	12	hard
a_5-27-10_harriet_2	harriet	adult	20	f	30	9.5	94.32	58.97	7.29	160.58	5	7	12	hard
a_harriet_2_6_10_2_lizzy	harriet	adult	20	f	30	14	0	102.29	0	102.29	5	7	12	hard
a_06_07_10_mrs_puffkins	mrs_puffkins	adult	20	f	30	0	0	18.28	0	18.28	5	7	12	hard
a_4-16-10_walker_2	walker	older_juvenile	4.5	m	16	0	38.37	29.47	23.06	90.9	5	7	12	hard
a_06_09_10_henry	henry	older_juvenile	3.5	m	21	11	202.75	63.39	0	266.14	5	7	12	hard
a_06_14_10_henry	henry	older_juvenile	3.5	m	21	15	241.84	0	0	241.84	5	7	12	hard
a_06_22_10_henry	henry	older_juvenile	3.5	m	21	21	151.81	0	0	151.81	5	7	12	hard
a_07_18_10_henry	henry	older_juvenile	3.5	m	21	12	177.54	50.76	0	228.3	5	7	12	hard
a_08_02_10_henry	henry	older_juvenile	3.5	m	21	3	106.49	2.56	0	109.05	5	7	12	hard
a_08_05_10_henry	henry	older_juvenile	3.5	m	21	3	98.77	20.34	0	119.11	5	7	12	hard
a_2_21_10__henry	henry	older_juvenile	3.5	m	21	10	148.92	60.89	0	209.81	5	7	12	hard
a_2_22_10_henry	henry	older_juvenile	3.5	m	21	13	123.7	47.03	9.12	179.85	5	7	12	hard
a_2_8_10__henry_lizzy	henry	older_juvenile	3.5	m	21	20	157.68	0	0	157.68	5	7	12	hard
a_3_8_10__henry	henry	older_juvenile	3.5	m	21	22	266.38	31.59	0	297.97	5	7	12	hard
a_3-24-10_henry	henry	older_juvenile	3.5	m	21	23	235.11	43.24	0	278.35	5	7	12	hard
a_henry__1-31-10_4	henry	older_juvenile	3.5	m	21	5	138.58	28.75	0	167.33	5	7	12	hard
a_henry__2-2-10	henry	older_juvenile	3.5	m	21	13	6.77	0	28.51	35.28	5	7	12	hard
a_06_05_10_pedro_le	pedro	older_juvenile	3.5	m	21	3	31.09	26.89	0	57.98	5	7	12	hard
a_5-1-10_pedro	pedro	older_juvenile	3.5	m	21	20.5	182.42	20.5	0	202.92	5	7	12	hard
a_06_13_10_walker	walker	older_juvenile	4.5	m	21	1	77.99	18.68	0	96.67	5	7	12	hard
a_5-23-10_walker	walker	older_juvenile	4.5	m	21	26	189.02	40.02	0	229.04	5	7	12	hard
a_4-10-10_sofia	sofia	older_juvenile	3.5	f	30	0	4.6	7.37	10.79	22.76	5	7	12	hard
a_07_23_10_chola	chola	subadult	5.5	f	21	3	165.93	46.02	0	211.95	5	7	12	hard
a_2_16_10__chola	chola	subadult	5.5	f	21	14	108.66	51.13	0	159.79	5	7	12	hard
a_3_11_10_cholla	chola	subadult	5.5	f	21	80	78.6	6.78	0	85.38	5	7	12	hard
a_chola2_1-26-10	chola	subadult	5.5	f	21	0	0	3.38	0	3.38	5	7	12	hard
a_07_12_10_napoleon	napoleon	subadult	6	m	21	1	4.63	57.82	23.71	86.16	5	7	12	hard
a_08_02_10_napoleon	napoleon	subadult	6	m	21	0	0	22.1	0	22.1	5	7	12	hard
a_08_05_10_napoleon	napoleon	subadult	6	m	21	0	39.49	15.76	0	55.25	5	7	12	hard
a_2_13_10__napoleon	napoleon	subadult	6	m	21	5.5	144.05	43.61	0	187.66	5	7	12	hard
a_2_22_10__napoleon	napoleon	subadult	6	m	21	3	20.78	57.98	0	78.76	5	7	12	hard
a_4-26-10_napoleon	napoleon	subadult	6	m	21	0	57.55	20.63	0	78.18	5	7	12	hard
a_06_08_10_veronica	veronica	subadult	6.5	f	21	0	104.12	18.17	0	122.29	5	7	12	hard
a_5-18-10_veronica	veronica	subadult	6.5	f	21	0	68.33	17.16	0	85.49	5	7	12	hard
a_4-7-10_sangria	sangria	subadult	5.5	f	30	0	0	22.67	0	22.67	5	7	12	hard
a_06_06_10_dario	dario	younger_juvenile	2	m	21	0	0	19.09	0	19.09	5	7	12	hard
a_06_08_10_dario	dario	younger_juvenile	2	m	21	6.5	231.82	23.01	0	254.83	5	7	12	hard
a_06_17_10_dario	dario	younger_juvenile	2	m	21	0	4.79	25.81	0	30.6	5	7	12	hard
a_07_28_10_dario2	dario	younger_juvenile	2	m	21	4	104.72	7.27	0	111.99	5	7	12	hard
a_5-18-10_dario	dario	younger_juvenile	2	m	21	0	0	27.08	0	27.08	5	7	12	hard
a_5-27-10_dario	dario	younger_juvenile	2	m	21	13	98.95	80.35	10.76	190.06	5	7	12	hard
a_07_12_10_ferdinand	ferdinand	younger_juvenile	2.5	m	21	0	98.6	20.32	0	118.92	5	7	12	hard
a_2_22_10__ferdinan	ferdinand	younger_juvenile	2.5	m	21	2	186.22	93.83	0	280.05	5	7	12	hard
a_5-18-10_ferdinan	ferdinand	younger_juvenile	2.5	m	21	0	7.36	29.52	0	36.88	5	7	12	hard
a_ferdinand_2-2-10	ferdinand	younger_juvenile	2.5	m	21	16	104.81	0	0	104.81	5	7	12	hard
a_06_08_10_matilda	matilda	younger_juvenile	2.5	f	21	2	153.94	34.72	0	188.66	5	7	12	hard
a_08_02_10_matilda	matilda	younger_juvenile	2.5	f	21	20	118.4	52.24	7.92	178.56	5	7	12	hard
a_2_9_10__matilda	matilda	younger_juvenile	2.5	f	21	51	269.9	27.15	0	297.05	5	7	12	hard
a_3_8_10__matilda	matilda	younger_juvenile	2.5	f	21	7	55.4	51.62	0	107.02	5	7	12	hard
a_5-1-10_matilda	matilda	younger_juvenile	2.5	f	21	1	33.49	26.73	38.08	98.3	5	7	12	hard
a_07_23_10_mojita_2	mojita	younger_juvenile	3	f	21	8	269.09	31.39	0	300.48	5	7	12	hard
a_08_05_10_mojita	mojita	younger_juvenile	3	f	21	52	135.01	8.03	0	143.04	5	7	12	hard
a_2_21_10__mojita	mojita	younger_juvenile	3	f	21	7	224.23	28.97	0	253.2	5	7	12	hard
a_3-26-10__mojita	mojita	younger_juvenile	3	f	21	37	525.63	36.17	0	561.8	5	7	12	hard
a_mojita_1-31-10	mojita	younger_juvenile	3	f	21	1	99.53	0	0	99.53	5	7	12	hard
a_06_29_10_matilda_2	matilda	younger_juvenile	2.5	f	30	0	0	0	84.16	84.16	5	7	12	hard
a_07_8_10_alice_2	alice	adult	20	f	37	0	36.55	18.05	38.36	92.96	6	7	13	hard
c_08_04_10_maurizio	mauricio	older_juvenile	4.5	m	37	0	0	0	104.42	104.42	6	7	13	hard
a_5-19-10_alice	alice	adult	20	f	12	28	0	48.42	10.57	58.99	4	5.5	9.5	medium
a_5-19-10_harriet	harriet	adult	20	f	12	52	0	80.24	90.04	170.28	4	5.5	9.5	medium
a_5-27-10_harriet	harriet	adult	20	f	12	31	0	36.16	37.84	74	4	5.5	9.5	medium
a_06_08_10_rambo_2	rambo	adult	20	m	12	23	0	16.07	32.75	48.82	4	5.5	9.5	medium
a_06_05_10_pedro_2_le	pedro	older_juvenile	3.5	m	12	27	0	0	86.76	86.76	4	5.5	9.5	medium
a_3_10_10__veronica	veronica	subadult	6.5	f	12	0	0	14.92	0	14.92	4	5.5	9.5	medium
a_5-16-10_veronica	veronica	subadult	6.5	f	12	16	8.21	24.82	51.13	84.16	4	5.5	9.5	medium
a_5-16-10_amelia	amelia	younger_juvenile	3	f	12	16	4.9	14.26	37.34	56.5	4	5.5	9.5	medium
a_06_29_10_max_thomas_2	max_thomas	adult	8.5	m	6	0	0	124.33	0	124.33	3	3.5	6.5	easy
a_06_29_10_isabelle	isabel	adult	15	f	6	0	0	199.56	0	199.56	3	3.5	6.5	easy
a_06_29_10_christina_2	christina	adult	20	f	6	16	16.48	162.6	0	179.08	3	3.5	6.5	easy
a_06_29_10__margarita	margarita	adult	25	f	6	0	0	91.74	0	91.74	3	3.5	6.5	easy
a_07_21_10_elvisa	elvisa	adult	25	f	32	7	13.91	128.35	0	142.26	3	3.5	6.5	easy
a_06_29_10_henry_2	henry	older_juvenile	3.5	m	6	0	0	105.85	0	105.85	3	3.5	6.5	easy
b_07_8_10_walker	walker	older_juvenile	4.5	m	39	6	18.62	0	0	18.62	3	3.5	6.5	easy
a_06_29_10_chola_2	chola	subadult	5.5	f	6	23	0	113.94	0	113.94	3	3.5	6.5	easy
a_06_29_10_napoleon_2	napoleon	subadult	6	m	6	35	0	91.44	0	91.44	3	3.5	6.5	easy
a_07_27_10_chola	chola	subadult	5.5	f	32	0	6.58	76.89	0	83.47	3	3.5	6.5	easy
a_07_09_10_shakira	shakira	subadult	6	f	32	7	8.64	30.88	28.75	68.27	3	3.5	6.5	easy
a_06_29_10__ferdinand	ferdinand	younger_juvenile	2.5	m	6	0	0	77.14	0	77.14	3	3.5	6.5	easy
a_matilda2_1-21	matilda	younger_juvenile	2.5	f	32	49	0	18.65	0	18.65	3	3.5	6.5	easy
a_2_21_10__mojita_2	mojita	younger_juvenile	3	f	32	17	51.54	79.51	6.69	137.74	3	3.5	6.5	easy
a_08_05_10_margarita	margarita	adult	25	f	17	46	137.41	40.78	0	178.19	3	4	7	easy
a_07_12_10_max_thomas	max_thomas	adult	8.5	m	20	18	0	104.82	0	104.82	3	4	7	easy
a_07_02_10_michelle	michelle	adult	10	f	20	16	0	30.45	0	30.45	3	4	7	easy
a_07_04_10_baxteer	baxter	adult	15	m	20	4	0	29.55	15.02	44.57	3	4	7	easy
a_07_07_10_isabelle	isabel	adult	15	f	20	14	0	57.66	0	57.66	3	4	7	easy
a_06_24_10_roxanne_2	roxanne	adult	15	f	20	6	0	189.05	0	189.05	3	4	7	easy
a_2_24_10__roxanne	roxanne	adult	15	f	20	9	0	242.67	0	242.67	3	4	7	easy
c_07_09_10_zorro	zorro	adult	15	m	20	24	0	141.5	35.21	176.71	3	4	7	easy
a_07_25_10_elvira	elvira	adult	20	f	20	13	0	47.37	0	47.37	3	4	7	easy
a_07_06_10_mrs_puffkins	mrs_puffkins	adult	20	f	20	34	0	110.15	0	110.15	3	4	7	easy
a_07_09_10_mrs_puffkins	mrs_puffkins	adult	20	f	20	6	0	105.72	0	105.72	3	4	7	easy
a_07_17_10_mrs_puffkins_2	mrs_puffkins	adult	20	f	20	26	0	129.83	0	129.83	3	4	7	easy
a_08_06_10_mrs_puffkins	mrs_puffkins	adult	20	f	20	1	9.25	32.81	0	42.06	3	4	7	easy
a_07_01_10__elvisa	elvisa	adult	25	f	20	12	0	135.39	0	135.39	3	4	7	easy
a_5-27-10_rambo	rambo	adult	20	m	27	8	0	77.03	0	77.03	3	4	7	easy
a_07_27_10_henry	henry	older_juvenile	3.5	m	27	4	0	31.55	0	31.55	3	4	7	easy
a_07_24_10_maurizio	mauricio	older_juvenile	4.5	m	27	4	0	76.31	0	76.31	3	4	7	easy
a_5-27-10_walker	walker	older_juvenile	4.5	m	27	43	0	46.18	0	46.18	3	4	7	easy
a_06_16_10_shakira	shakira	subadult	6	f	20	5	25.03	27.65	0	52.68	3	4	7	easy
a_07_07_10_ferdinand	ferdinand	younger_juvenile	2.5	m	20	0	1.7	20.32	0	22.02	3	4	7	easy
a_07_07_10_ferdinand_2	ferdinand	younger_juvenile	2.5	m	20	21	0	45.93	14.61	60.54	3	4	7	easy
a_07_20_10_amelia_2	amelia	younger_juvenile	3	f	20	0	0	11.11	0	11.11	3	4	7	easy
a_07_07_10_mojita_2	mojita	younger_juvenile	3	f	20	5	0	19.82	10.93	30.75	3	4	7	easy
a_07_18_10_mojita_3	mojita	younger_juvenile	3	f	20	27	0	57.9	5.76	63.66	3	4	7	easy
c_06_14_10_mojita	mojita	younger_juvenile	3	f	20	11	0	5.59	0	5.59	3	4	7	easy
a_4-5-10_max_thomas	max_thomas	adult	8.5	m	47	169	0	45.07	19.37	64.44	3	5	8	medium
a_4-7-10_dumbledor	dumbledor	adult	20	m	47	5	0	149.59	9.6	159.19	3	5	8	medium
a_07_20_10_harriet	harriet	adult	20	f	47	4	0	244.15	17.46	261.61	3	5	8	medium
a_2_21_10__harry_2	harry_potter	adult	20	m	47	37	8.14	65.31	17.89	91.34	3	5	8	medium
a_harry_potter_1-31-10	harry_potter	adult	20	m	47	20	19.44	46.11	16.38	81.93	3	5	8	medium
a_2_6_10_rambo	rambo	adult	20	m	47	10	10.63	32.68	7.24	50.55	3	5	8	medium
a_rambo_2_6_10_lizzy	rambo	adult	20	m	47	10	0	61.53	40.74	102.27	3	5	8	medium
a_06_09_10_pedro	pedro	older_juvenile	3.5	m	47	3	13.68	144.72	14.63	173.03	3	5	8	medium
a_5-22-10_ferdinand	ferdinand	younger_juvenile	2.5	m	47	15	0	151.07	11.89	162.96	3	5	8	medium
a_06_22_10_max_thomas_3	max_thomas	adult	8.5	m	43	0	0	0	1.52	1.52	5	4	9	medium
a_3-28-10_harry_potter	harry_potter	adult	20	m	43	0	0	5.45	19.31	24.76	5	4	9	medium
a_3_8_10_michelle	michelle	adult	10	f	10	59	0	163.45	57.61	221.06	5	5	10	hard
a_3-26-10__michelle_2	michelle	adult	10	f	10	28	0	70.38	26.61	96.99	5	5	10	hard
a_3_3_10__uncle_rico	uncle_rico	adult	10	m	10	0	0	23.8	0	23.8	5	5	10	hard
a_2_16_10__isabelle	isabel	adult	15	f	10	1	0	4.16	0	4.16	5	5	10	hard
a_06_21_10_alice	alice	adult	20	f	10	50	0	133.7	60.71	194.41	5	5	10	hard
a_5-27-10_alice	alice	adult	20	f	10	114	0	249.39	19.01	268.4	5	5	10	hard
a_4-2-10_dumbledor	dumbledor	adult	20	m	10	48	0	46.32	0	46.32	5	5	10	hard
a_07_28_10_harriet	harriet	adult	20	f	10	0	0	61.23	0	61.23	5	5	10	hard
a_5-19-10_harriet_2	harriet	adult	20	f	10	35.5	0	51.26	66.39	117.65	5	5	10	hard
a_5-23-10_harriet	harriet	adult	20	f	10	78	4.24	63.32	0	67.56	5	5	10	hard
a_2_24_10_mrs_puffkins	mrs_puffkins	adult	20	f	10	33	0	42.64	70.01	112.65	5	5	10	hard
a_4-26-10_mugatu	mugatu	adult	20	f	10	22	0	186.2	0	186.2	5	5	10	hard
a_06_08_10_patinka_2	patinka	adult	20	f	10	59	0	40.78	0	40.78	5	5	10	hard
a_4-16-10_ronaldina	ronaldinha	adult	20	f	10	59	0	45.94	23.88	69.82	5	5	10	hard
a_07_09_10_spike	spike	adult	20	m	10	63	0	95.44	41.76	137.2	5	5	10	hard
a_5-19-10_patinka	patinka	adult	20	f	38	0	0	43.96	0	43.96	5	5	10	hard
a_07_09_10_spike_2	spike	adult	20	m	38	6	18.27	10.01	28.93	57.21	5	5	10	hard
a_henry__2_4_10_lizzy	henry	older_juvenile	3.5	m	10	0	0	173.86	0	173.86	5	5	10	hard
a_henry_2_4_10	henry	older_juvenile	3.5	m	10	0	0	102.22	0	102.22	5	5	10	hard
c_4-12-10_henry	henry	older_juvenile	3.5	m	10	0	0	16.26	0	16.26	5	5	10	hard
a_06_06_10_walker	walker	older_juvenile	4.5	m	10	1	0	73.31	0	73.31	5	5	10	hard
a_07_28_10_walker_2	walker	older_juvenile	4.5	m	10	41	0	7.93	70.56	78.49	5	5	10	hard
a_3_3_10__sangria	sangria	subadult	5.5	f	10	1	0	43.97	24.02	67.99	5	5	10	hard
a_2_26_10__napoleon	napoleon	subadult	6	m	10	11	0	240.67	0	240.67	5	5	10	hard
a_napoleon2_1-26-10	napoleon	subadult	6	m	10	70	32.07	39.54	0	71.61	5	5	10	hard
a_07_20_10_veronica_2	veronica	subadult	6.5	f	10	0	0	20.15	0	20.15	5	5	10	hard
a_5-19-10_veronica_2	veronica	subadult	6.5	f	10	71	0	117.18	26.01	143.19	5	5	10	hard
a_5-16-10_dario	dario	younger_juvenile	2	m	10	52	0	19.16	0	19.16	5	5	10	hard
a_5-27-10_dario_2	dario	younger_juvenile	2	m	10	0	0	119.38	0	119.38	5	5	10	hard
a_07_23_10_michelle	michelle	adult	10	f	13	14	20.24	53.51	0	73.75	3.5	4	7.5	medium
a_07_28_10_baxter	baxter	adult	15	m	13	13	55.73	27.32	12.22	95.27	3.5	4	7.5	medium
a_07_18_10_heath	heath_ledger	adult	15	m	13	3	8.97	17.06	0	26.03	3.5	4	7.5	medium
a_07_23_10_mugatu	mugatu	adult	20	f	13	7	9.76	84.31	0	94.07	3.5	4	7.5	medium
a_07_23_10_mugatu_3	mugatu	adult	20	f	13	31	80.76	160.66	0	241.42	3.5	4	7.5	medium
a_07_28_10_rambo	rambo	adult	20	m	13	25	167.78	43.75	0	211.53	3.5	4	7.5	medium
a_07_23_10_margarita	margarita	adult	25	f	13	35	104.48	106.77	0	211.25	3.5	4	7.5	medium
a_07_18_10_pedro	pedro	older_juvenile	3.5	m	13	8	34.64	67.16	0	101.8	3.5	4	7.5	medium
a_07_23_10_napoleon	napoleon	subadult	6	m	13	12	16.45	59.76	0	76.21	3.5	4	7.5	medium
a_07_27_10_matilda	matilda	younger_juvenile	2.5	f	13	41	54.95	74.56	0	129.51	3.5	4	7.5	medium
a_07_18_10_mojita	mojita	younger_juvenile	3	f	13	9	11.29	22.89	0	34.18	3.5	4	7.5	medium
a_08_02_10_mojita	mojita	younger_juvenile	3	f	13	24	13.87	71.44	89.33	174.64	3.5	4	7.5	medium
a_4-7-10_uncle_rico	uncle_rico	adult	10	m	15	15	0	7.44	0	7.44	4	4	8	medium
a_07_23_10_isabelle__2	isabel	adult	15	f	15	9	26.89	9.39	0	36.28	4	4	8	medium
a_07_29_10_roxanne	roxanne	adult	15	f	15	19	13.36	12.42	0	25.78	4	4	8	medium
a_07_21_10_zorro	zorro	adult	15	m	15	8	10.67	94.3	0	104.97	4	4	8	medium
b_07_28_10_alice	alice	adult	20	f	15	15	1.62	3.15	0	4.77	4	4	8	medium
a_07_27_10_christina	christina	adult	20	f	15	8	19.01	45.4	0	64.41	4	4	8	medium
a_06_17_10_harriet	harriet	adult	20	f	15	14	0	34.4	0	34.4	4	4	8	medium
a_07_20_10_harriet__2	harriet	adult	20	f	15	2	0	13.86	0	13.86	4	4	8	medium
a_07_01_10_morticia	morticia	adult	20	f	15	6	0	42.44	0	42.44	4	4	8	medium
a_07_25_10_mrs._puffkins	mrs_puffkins	adult	20	f	15	26	42.66	74.21	0	116.87	4	4	8	medium
a_08_06_10_mrs_puffkins	mrs_puffkins	adult	20	f	15	0	0	9.87	0	9.87	4	4	8	medium
a_07_27_10_mugatu	mugatu	adult	20	f	15	10	0	65.46	0	65.46	4	4	8	medium
a_07_17_10_newman_2	newman	adult	20	m	15	18	14.44	37.06	0	51.5	4	4	8	medium
a_07_08_10_rambo	rambo	adult	20	m	15	11	0	86.2	0	86.2	4	4	8	medium
a_07_28_10_ronaldinha	ronaldinha	adult	20	f	15	3	0	62.36	0	62.36	4	4	8	medium
a_07_8_10_ronaldinia	ronaldinha	adult	20	f	15	23	0	45.89	0	45.89	4	4	8	medium
a_07_17_10_spike	spike	adult	20	m	15	0	0	27.81	0	27.81	4	4	8	medium
a_07_29_10_spike_2	spike	adult	20	m	15	16	54.54	41.28	0	95.82	4	4	8	medium
a_07_09_10_elvisa	elvisa	adult	25	f	15	0	0	21.04	0	21.04	4	4	8	medium
a_07_8_10_orlando	orlando	adult	25	m	15	46	0	264.27	0	264.27	4	4	8	medium
a_07_17_10_elvira	elvira	adult	20	f	26	32	116.57	47.44	0	164.01	4	4	8	medium
a_07_17_10_newman	newman	adult	20	m	26	59	44.88	113.18	0	158.06	4	4	8	medium
a_2_24_10__maurizio	mauricio	older_juvenile	4.5	m	4	50	0	102.62	111.94	214.56	4	4	8	medium
a_06_19_10_henry	henry	older_juvenile	3.5	m	15	26	0	41.56	0	41.56	4	4	8	medium
c_3-28-10_pedro	pedro	older_juvenile	3.5	m	15	9	0	114.88	0	114.88	4	4	8	medium
a_07_06_10_sofia	sofia	older_juvenile	3.5	f	15	4	0	21.4	0	21.4	4	4	8	medium
a_07_09_10_sofia	sofia	older_juvenile	3.5	f	15	27	0	121.55	4.94	126.49	4	4	8	medium
a_07_17_10_sofia	sofia	older_juvenile	3.5	f	15	0	5.54	19.19	0	24.73	4	4	8	medium
a_07_29_10_sofia	sofia	older_juvenile	3.5	f	15	72	93.11	78.91	0	172.02	4	4	8	medium
a_06_20_10_maurizio	mauricio	older_juvenile	4.5	m	15	4	0	96.79	0	96.79	4	4	8	medium
a_07_29_10_maurizio	mauricio	older_juvenile	4.5	m	15	27	77.4	91.23	0	168.63	4	4	8	medium
a_07_8_10_mauricio	mauricio	older_juvenile	4.5	m	15	12	0	100.07	0	100.07	4	4	8	medium
a_3-29-10_maurizio	mauricio	older_juvenile	4.5	m	15	12	13.45	76.73	0	90.18	4	4	8	medium
a_06_28_10_walker	walker	older_juvenile	4.5	m	15	3	0	3.11	0	3.11	4	4	8	medium
a_07_8_10_walker	walker	older_juvenile	4.5	m	15	36	14.27	47.55	0	61.82	4	4	8	medium
c_07_04_10_walker	walker	older_juvenile	4.5	m	15	5	0	29.59	0	29.59	4	4	8	medium
a_08_02_10_chola	chola	subadult	5.5	f	15	13	3.95	7.47	0	11.42	4	4	8	medium
a_chola_1-26-10	chola	subadult	5.5	f	15	21	57.82	56.6	0	114.42	4	4	8	medium
c_chola_1-30-10	chola	subadult	5.5	f	15	0	0	12.36	0	12.36	4	4	8	medium
a_07_01_10_sangria	sangria	subadult	5.5	f	15	9	0	58.9	0	58.9	4	4	8	medium
a_07_06_10_sangria	sangria	subadult	5.5	f	15	23	0	90.99	0	90.99	4	4	8	medium
a_07_17_10_sangria	sangria	subadult	5.5	f	15	4	5.77	24.36	0	30.13	4	4	8	medium
a_07_25_10_sangria_2	sangria	subadult	5.5	f	15	0	0	16.48	0	16.48	4	4	8	medium
a_07_29_10_shakira	shakira	subadult	6	f	15	27	13.96	37.67	0	51.63	4	4	8	medium
a_08_06_10_shakira	shakira	subadult	6	f	15	68	57.84	62.81	0	120.65	4	4	8	medium
a_4-16-10_veronica	veronica	subadult	6.5	f	15	3	0	14.23	0	14.23	4	4	8	medium
c_07_28_10_veronica	veronica	subadult	6.5	f	15	13	4.51	8.98	0	13.49	4	4	8	medium
a_07_01_10_joselito	joselito	subadult	7	m	15	12	0	35.83	0	35.83	4	4	8	medium
a_2_12_10__joselito	joselito	subadult	7	m	15	14	0	118.08	8.53	126.61	4	4	8	medium
a_3-29-10_joselito	joselito	subadult	7	m	15	5	7.48	62.31	20.51	90.3	4	4	8	medium
a_07_17_10_shakira_2	shakira	subadult	6	f	26	41	139.99	29.72	0	169.71	4	4	8	medium
a_07_18_10_matilda	matilda	younger_juvenile	2.5	f	15	2	11.1	5.44	0	16.54	4	4	8	medium
a_07_23_10_matilda	matilda	younger_juvenile	2.5	f	15	23	81.31	76.93	0	158.24	4	4	8	medium
a_heath_1-22-10	heath_ledger	adult	15	m	2	11	21.76	25.15	24.98	71.89	3.5	4.5	8	medium
a_heath2m_1-21	heath_ledger	adult	15	m	2	8	0	20.68	23.96	44.64	3.5	4.5	8	medium
a_christina_1-22-10	christina	adult	20	f	2	18	7.38	81.13	13.44	101.95	3.5	4.5	8	medium
a_christina_1-26-10	christina	adult	20	f	2	15	18.94	27.87	0	46.81	3.5	4.5	8	medium
a_mugatu_1-26-10	mugatu	adult	20	f	2	7	14.95	68.75	2.37	86.07	3.5	4.5	8	medium
a_mugatu_1-27-10	mugatu	adult	20	f	2	22	18.61	69.1	33.03	120.74	3.5	4.5	8	medium
a_06_22_10_max_thomas	max_thomas	adult	8.5	m	29	14	4.79	91.6	0	96.39	3.5	4.5	8	medium
a_07_27_10_michelle	michelle	adult	10	f	29	25	0	46.05	0	46.05	3.5	4.5	8	medium
a_07_20_10_baxter	baxter	adult	15	m	29	45	0	75.89	14.94	90.83	3.5	4.5	8	medium
a_07_24_10_baxter	baxter	adult	15	m	29	38	0	115.15	0	115.15	3.5	4.5	8	medium
a_07_25_10_roxanne	roxanne	adult	15	f	29	55	0	191.21	0	191.21	3.5	4.5	8	medium
a_06_07_10_alice	alice	adult	20	f	29	28	0	40.86	0	40.86	3.5	4.5	8	medium
a_06_28_10_alice	alice	adult	20	f	29	67.5	0	161.78	0	161.78	3.5	4.5	8	medium
a_3_10_10__alice	alice	adult	20	f	29	3	0.6	6.66	0	7.26	3.5	4.5	8	medium
a_07_21_10_elvira_2	elvira	adult	20	f	29	50.5	15.74	27.41	0	43.15	3.5	4.5	8	medium
a_07_04_10_harriet	harriet	adult	20	f	29	4	0	13.58	0	13.58	3.5	4.5	8	medium
a_07_24_10_harriet	harriet	adult	20	f	29	0	0	62.96	0	62.96	3.5	4.5	8	medium
b_07_20_10_harriet__2	harriet	adult	20	f	29	0	0	19.1	0	19.1	3.5	4.5	8	medium
a_07_09_10_morticia	morticia	adult	20	f	29	32.5	2.28	132.26	9.49	144.03	3.5	4.5	8	medium
a_07_09_10_newman	newman	adult	20	m	29	1	0	48.57	0	48.57	3.5	4.5	8	medium
a_07_25_10_newman	newman	adult	20	m	29	0	0	17.02	0	17.02	3.5	4.5	8	medium
a_06_08_10_patinka	patinka	adult	20	f	29	0	0	20.84	0	20.84	3.5	4.5	8	medium
a_06_21_10_patinka	patinka	adult	20	f	29	45.5	0	36.32	0	36.32	3.5	4.5	8	medium
a_07_08_10_rambo	rambo	adult	20	m	29	3	0	22.17	0	22.17	3.5	4.5	8	medium
a_07_24_10_rambo	rambo	adult	20	m	29	101.5	72.75	117.23	0	189.98	3.5	4.5	8	medium
a_07_25_10_spike	spike	adult	20	m	29	25.5	0	99.27	0	99.27	3.5	4.5	8	medium
a_amber_1-26-10	amber	adult	25	f	29	49	0	54.51	0	54.51	3.5	4.5	8	medium
a_07_24_10_orlando	orlando	adult	25	m	29	0	0	7.04	0	7.04	3.5	4.5	8	medium
a_henry_1-22-10	henry	older_juvenile	3.5	m	2	13	62.76	63.15	0	125.91	3.5	4.5	8	medium
a_henry_1-31-10	henry	older_juvenile	3.5	m	2	3	19.32	45.12	0	64.44	3.5	4.5	8	medium
a_henry_1-31-10_2	henry	older_juvenile	3.5	m	2	0	0	13.17	34.59	47.76	3.5	4.5	8	medium
a_5-27-10_pedro	pedro	older_juvenile	3.5	m	2	12	23.95	49.57	69.37	142.89	3.5	4.5	8	medium
a_pedro_1-22-10	pedro	older_juvenile	3.5	m	2	11	27.48	43.4	0	70.88	3.5	4.5	8	medium
a_pedro_1-26-10	pedro	older_juvenile	3.5	m	2	15	35.08	28.61	19.69	83.38	3.5	4.5	8	medium
a_henry_1-31-10_3	henry	older_juvenile	3.5	m	29	51	0	9.23	0	9.23	3.5	4.5	8	medium
a_08_04_10_maurizio	mauricio	older_juvenile	4.5	m	29	14	42.47	2.5	0	44.97	3.5	4.5	8	medium
a_07_04_10_walker	walker	older_juvenile	4.5	m	29	8	0	68.22	0	68.22	3.5	4.5	8	medium
a_07_24_10_walker	walker	older_juvenile	4.5	m	29	14	0	21.97	0	21.97	3.5	4.5	8	medium
a_07_24_10_walker_2	walker	older_juvenile	4.5	m	29	41	0	80.07	0	80.07	3.5	4.5	8	medium
a_2_9_10__chola	chola	subadult	5.5	f	2	10	0	172.53	12.23	184.76	3.5	4.5	8	medium
a_chola_1-25-10	chola	subadult	5.5	f	2	22	89.11	33.9	0	123.01	3.5	4.5	8	medium
a_sangria_1-25-10	sangria	subadult	5.5	f	2	10	0	20.42	0	20.42	3.5	4.5	8	medium
a_napoleon_1-22-10	napoleon	subadult	6	m	2	9	0	6.63	8.3	14.93	3.5	4.5	8	medium
a_napoleon_1-26-10	napoleon	subadult	6	m	2	20	0	44.62	3.33	47.95	3.5	4.5	8	medium
a_napoleon_1-27-10	napoleon	subadult	6	m	2	28	21.47	58.21	28.95	108.63	3.5	4.5	8	medium
a_07_25_10_sangria	sangria	subadult	5.5	f	29	40.5	0	48.08	0	48.08	3.5	4.5	8	medium
a_3-29-10_sangria	sangria	subadult	5.5	f	29	50	0	231.15	0	231.15	3.5	4.5	8	medium
b_07_17_10_sangria	sangria	subadult	5.5	f	29	34	0	3.31	0	3.31	3.5	4.5	8	medium
a_07_31_10_napoleon	napoleon	subadult	6	m	29	53	0	48.97	0	48.97	3.5	4.5	8	medium
a_ferdinand_1-27-10	ferdinand	younger_juvenile	2.5	m	2	11	9.28	67.36	21.25	97.89	3.5	4.5	8	medium
a_matilda_1-26-10	matilda	younger_juvenile	2.5	f	2	3	15.58	14.98	0	30.56	3.5	4.5	8	medium
a_matilda1-21	matilda	younger_juvenile	2.5	f	2	7	0	43.34	0	43.34	3.5	4.5	8	medium
a_mojiita_1-22-10	mojita	younger_juvenile	3	f	2	12	24.4	52.87	0	77.27	3.5	4.5	8	medium
a_mojita_1-30-10_2	mojita	younger_juvenile	3	f	2	3	0	50.88	24.42	75.3	3.5	4.5	8	medium
a_07_08_10_dario	dario	younger_juvenile	2	m	29	33	0	45.58	0	45.58	3.5	4.5	8	medium
a_07_8_10_dario_2	dario	younger_juvenile	2	m	29	14	0	15.41	0	15.41	3.5	4.5	8	medium
a_3_1_10_dario	dario	younger_juvenile	2	m	29	36	28.54	31.46	0	60	3.5	4.5	8	medium
a_4-27-10_dario	dario	younger_juvenile	2	m	29	0	0	13.93	0	13.93	3.5	4.5	8	medium
a_5-2-10_dario	dario	younger_juvenile	2	m	29	0	0	95.05	0	95.05	3.5	4.5	8	medium
a_07_04_10_amelia	amelia	younger_juvenile	3	f	29	27.5	0	36.06	0	36.06	3.5	4.5	8	medium
a_07_24_10_amelia	amelia	younger_juvenile	3	f	29	40.5	0	22.07	6.06	28.13	3.5	4.5	8	medium
a_4-16-10_amelia_2	amelia	younger_juvenile	3	f	29	54	0	43.29	0	43.29	3.5	4.5	8	medium
a_08_05_10_michelle	michelle	adult	10	f	8	8	6.41	0	14.99	21.4	4	5	9	medium
a_07_09_10_zorro	zorro	adult	15	m	8	8	0	2.29	0	2.29	4	5	9	medium
a_06_17_10_alice	alice	adult	20	f	8	4	0	83.79	24.71	108.5	4	5	9	medium
a_06_21_10_alice_2	alice	adult	20	f	8	7	0	0	24.83	24.83	4	5	9	medium
a_08_05_10_christina_2	christina	adult	20	f	8	42	11.9	6.97	82.19	101.06	4	5	9	medium
a_08_05_10_harry_potter	harry_potter	adult	20	m	8	42	36.27	52.39	51.33	139.99	4	5	9	medium
a_3-29-10_morticia	morticia	adult	20	f	8	24	17.98	119.24	61.68	198.9	4	5	9	medium
a_06_20_10_mrs_puffkins	mrs_puffkins	adult	20	f	8	11	0	42.35	34.06	76.41	4	5	9	medium
a_06_22_10_mugatu	mugatu	adult	20	f	8	10	9.58	87.36	33.03	129.97	4	5	9	medium
a_3-24-10__ronaldina	ronaldinha	adult	20	f	8	7	0	64.23	31.9	96.13	4	5	9	medium
a_06_05_10_isabelle_2_le	isabel	adult	15	f	49	25	0	99.6	22.61	122.21	4	5	9	medium
a_3_3_10__zorro	zorro	adult	15	m	49	10	0	17.79	27.12	44.91	4	5	9	medium
a_4-7-10_morticia	morticia	adult	20	f	49	25	0	34.3	0	34.3	4	5	9	medium
b_3-28-10_pedro	pedro	older_juvenile	3.5	m	8	7	0	0	37.94	37.94	4	5	9	medium
a_3-25-10_maurizio	mauricio	older_juvenile	4.5	m	8	3	2.05	55.99	18.3	76.34	4	5	9	medium
a_3-24-10__walker_2	walker	older_juvenile	4.5	m	8	3	0	26.61	11.08	37.69	4	5	9	medium
a_4-17-10_henry	henry	older_juvenile	3.5	m	49	21	0	42.13	2.07	44.2	4	5	9	medium
a_3_3_10__maurizio	mauricio	older_juvenile	4.5	m	49	56	0	57.05	13.89	70.94	4	5	9	medium
a_08_05_10_chola	chola	subadult	5.5	f	8	28	12.91	27.33	34.17	74.41	4	5	9	medium
a_4-1-10_chola	chola	subadult	5.5	f	8	22	4.11	217.98	58.35	280.44	4	5	9	medium
a_3-24-10__veronica	veronica	subadult	6.5	f	8	22	15.65	51.28	34.57	101.5	4	5	9	medium
a_5-13-10_shakira	shakira	subadult	6	f	49	4	0	143.74	0	143.74	4	5	9	medium
a_3_3_10__joselito_2	joselito	subadult	7	m	49	20	0	31.72	53.7	85.42	4	5	9	medium
a_06_14_10_mojita	mojita	younger_juvenile	3	f	8	13	18	57.56	56.03	131.59	4	5	9	medium
a_08_05_10_mojita_3	mojita	younger_juvenile	3	f	8	16	0	21.54	58.77	80.31	4	5	9	medium
a_06_05_10_matilda_le	matilda	younger_juvenile	2.5	f	49	3	0	107.98	55.01	162.99	4	5	9	medium

## Sheet: Table B
observationID	subject	alt age class	sex	solo?	tolerated_scrounge?	ingest?	social?	forage?	sleeps	rest	locomote	subjectfood	subjectfoodID	destructive search	forage fruit?	forage insect?	destructive forage insect?
06 03 10 10 00am aChola	Chola	subadult	f	1	0	1	0	1			0	insects	34		0	1	0
06 03 10 10 00am aMargarita	Margarita	adult	f	0	0	0	0	1			0	unidentified	50		1	0	0
06 03 10 10 00am aMatilda	Matilda	younger juvenile	f	1	0	0	0	0			0	0	0		0	0	0
06 03 10 10 00am aNapoleon	Napoleon	subadult	m	1	0	0	0	0			0	0	0		0	0	0
06 03 10 10 30am aCedazo	Cedazo	infant	f	1	0	0	1	0			1	0	0		0	0	0
06 03 10 10 30am aChola	Chola	subadult	f	1	0	0	0	0			1	0	0		0	0	0
06 03 10 10 30am aIsabel	Isabel	adult	f	1	0	0	1	0			1	0	0		0	0	0
06 03 10 10 30am aMax	Max	adult	m	1	0	0	0	0			1	0	0		0	0	0
06 03 10 11 00am aHenry	Henry	older juvenile	m	0	0	0	1	0			0	0	0		0	0	0
06 03 10 11 00am aIsabel	Isabel	adult	f	0	0	1	0	0			0	insects	34		0	1	0
06 03 10 11 00am aMax	Max	adult	m	0	0	1	0	0			0	insects	34		0	1	0
06 03 10 11 00am aMojita	Mojita	younger juvenile	f	1	0	0	0	0		1	0	insects	34		0	1	0
06 03 10 11 00am aNapoleon	Napoleon	subadult	m	0	0	0	0	1			0	insects	34		0	1	0
06 03 10 11 00am aPedro	Pedro	older juvenile	m	0	0	1	1	0			0	insects	34		0	1	0
06 03 10 11 30am aCedazo	Cedazo	infant	f	0	0	0	1	0			0	0	0		0	0	0
06 03 10 11 30am aHenry	Henry	older juvenile	m	0	0	0	1	0			0	0	0		0	0	0
06 03 10 11 30am aMax	Max	adult	m	1	0	0	0	0			1	0	0		0	0	0
06 03 10 11 30am aMojita	Mojita	younger juvenile	f	1	0	0	1	0			1	0	0		0	0	0
06 03 10 9 30 30am group dont knowMatilda	Matilda	younger juvenile	f	0	0	1	0	0			0	flower	44		1	0	0
06 03 10 9 30 30am group dont knowMax	Max	adult	m	0	0	0	1	0			0	0	0		0	0	0
06 05 10 11 00 am aHeath Ledger	Heath Ledger	adult	m	1	0	0	0	0			1	0	0		0	0	0
06 05 10 11 00 am aHenry	Henry	older juvenile	m	0	0	0	0	1			0	insects	34		0	1	0
06 05 10 11 00 am aIsabel	Isabel	adult	f	0	0	0	1	1			0	insects	34		0	1	0
06 05 10 11 00 am aMugatu	Mugatu	adult	f	0	0	0	0	1			0	insects	34		0	1	0
06 05 10 11 00 am aPedazo	Pedazo	infant	m	1	0	0	0	0			1	0	0		0	0	0
06 05 10 6 30 am aCedazo	Cedazo	infant	f	0	1	0	1	0			0	0	0		0	0	0
06 05 10 6 30 am aHenry	Henry	older juvenile	m	1	0	0	0	0			1	0	0		0	0	0
06 05 10 6 30 am aIsabel	Isabel	adult	f	0	0	1	1	0			0	oil palm	21		1	0	0
06 05 10 7 00 am aCedazo	Cedazo	infant	f	1	0	0	0	0			0	0	0		0	0	0
06 05 10 7 00 am aChristina	Christina	adult	f	0	0	0	0	1			0	insects	34		0	1	0
06 05 10 7 00 am aHeath Ledger	Heath Ledger	adult	m	1	0	0	1	0			1	0	0		0	0	0
06 05 10 7 00 am aHenry	Henry	older juvenile	m	0	0	0	0	1			0	oil palm	21		1	0	0
06 05 10 7 00 am aMax	Max	adult	m	1	0	0	1	0			1	0	0		0	0	0
06 05 10 7 00 am aMojita	Mojita	younger juvenile	f	0	0	0	1	1			0	oil palm	21		1	0	0
06 05 10 7 00 am aMugatu	Mugatu	adult	f	0	0	0	0	1			0	oil palm	21		1	0	0
06 05 10 7 00 am aNapoleon	Napoleon	subadult	m	1	0	0	0	0			1	0	0		0	0	0
06 05 10 7 00 am aPedazo	Pedazo	infant	m	1	0	0	1	0			0	0	0		0	0	0
06 05 10 7 00 am aPedro	Pedro	older juvenile	m	0	0	1	1	0			0	oil palm	21		1	0	0
06 05 10 7 30 am aHarry Potter	Harry Potter	adult	m	0	0	0	1	1			0	unidentified	50		1	0	0
06 05 10 7 30 am aIsabel	Isabel	adult	f	1	0	0	1	0			1	0	0		0	0	0
06 05 10 7 30 am aMojita	Mojita	younger juvenile	f	0	0	0	0	1			0	insects	34		0	1	0
06 05 10 7 30 am aPedazo	Pedazo	infant	m	0	0	0	1	0			0	0	0		0	0	0
06 05 10 8 00 am aFerdinand	Ferdinand	younger juvenile	m	0	0	0	0	1			0	0	0		0	0	0
06 05 10 8 00 am aMojita	Mojita	younger juvenile	f	0	0	1	0	1			0	purple finger fruit	55		1	0	0
06 05 10 9 00 am aChristina	Christina	adult	f	0	0	1	0	1			0	insects	34		0	1	0
06 05 10 9 00 am aHarry Potter	Harry Potter	adult	m	1	0	0	1	0			0	0	0		0	0	0
06 05 10 9 00 am aHeath Ledger	Heath Ledger	adult	m	0	0	0	0	1			0	insects	34		0	1	0
06 05 10 9 00 am aHenry	Henry	older juvenile	m	1	0	0	1	0			0	0	0		0	0	0
06 05 10 9 00 am aPedazo	Pedazo	infant	m	0	0	0	0	1			0	0	0		0	0	0
06 05 10 9 30 am aCedazo	Cedazo	infant	f	1	0	0	1	0			1	0	0		0	0	0
06 05 10 9 30 am aMargarita	Margarita	adult	f	1	0	0	0	1			0	insects	34		0	1	0
06 05 10 9 30 am aPedazo	Pedazo	infant	m	1	0	0	1	0			1	0	0		0	0	0
06 05 8 30 am aChola	Chola	subadult	f	0	0	0	0	1			0	unidentified	50		1	0	0
06 05 8 30 am aChristina	Christina	adult	f	1	0	0	0	1			1	insects	34		0	1	0
06 05 8 30 am aFerdinand	Ferdinand	younger juvenile	m	0	0	0	0	1			0	insects	34		0	1	0
06 05 8 30 am aHarry Potter	Harry Potter	adult	m	1	0	0	0	0			1	0	0		0	0	0
06 06 10 6 30 am cAlice	Alice	adult	f	0	0	1	1	0			0	oil palm	21		1	0	0
06 06 10 6 30 am cDario	Dario	younger juvenile	m	0	0	1	1	0			0	oil palm	21		1	0	0
06 06 10 6 30 am cPatinka	Patinka	adult	f	0	0	0	1	0			0	0	0		0	0	0
06 06 10 6 30 am cRambo	Rambo	adult	m	0	0	1	0	0			0	oil palm	21		1	0	0
06 06 10 6 30 am cRonaldinha	Ronaldinha	adult	f	1	0	0	0	0			0	0	0		0	0	0
06 06 10 6 30 am cVCstone	VCstone	subadult	f	0	0	0	1	0			0	0	0		0	0	0
06 06 10 6 30 am cWalker	Walker	older juvenile	m	0	0	1	0	0			0	oil palm	21		1	0	0
06 06 10 7 30 am cAmelia	Amelia	younger juvenile	f	0	0	0	0	1			0	insects	34		0	1	0
06 06 10 7 30 am cBrennan	Brennan	infant	m	1	0	0	0	0			1	0	0		0	0	0
06 06 10 7 30 am cDario	Dario	younger juvenile	m	1	0	0	0	0			1	0	0		0	0	0
06 06 10 7 30 am cPatinka	Patinka	adult	f	1	0	0	0	0			0	0	0		0	0	0
06 06 10 7 30 am cWalker	Walker	older juvenile	m	0	0	0	1	0			0	0	0		0	0	0
06 06 10 8 00 am cDario	Dario	younger juvenile	m	0	0	0	0	1			0	insects	34		0	1	0
06 06 10 8 00 am cWalker	Walker	older juvenile	m	0	0	1	0	1			0	unidentified	50		1	0	0
06 06 10 8 30 am cAlice	Alice	adult	f	0	0	0	0	1			0	guaitil	10		1	0	0
06 06 10 8 30 am cAmelia	Amelia	younger juvenile	f	0	0	0	0	1			0	guaitil	10		1	0	0
06 06 10 8 30 am cBrennan	Brennan	infant	m	1	0	0	1	0			1	0	0		0	0	0
06 06 10 8 30 am cDario	Dario	younger juvenile	m	0	0	1	0	0			0	guaitil	10		1	0	0
06 06 10 8 30 am cHarriet	Harriet	adult	f	1	0	0	0	0			1	0	0		0	0	0
06 06 10 8 30 am cPatinka	Patinka	adult	f	0	0	1	0	0			0	guaitil	10		1	0	0
06 06 10 8 30 am cRambo	Rambo	adult	m	1	0	0	0	1			1	guaitil	10		1	0	0
06 06 10 8 30 am cRonaldinha	Ronaldinha	adult	f	0	0	0	0	1			0	guaitil	10		1	0	0
06 06 10 8 30 am cVCstone	VCstone	subadult	f	0	0	0	1	1			0	guaitil	10		1	0	0
06 06 10 8 30 am cWalker	Walker	older juvenile	m	0	0	0	0	1			0	guaitil	10		1	0	0
06 07 10 10 00 am cAlice	Alice	adult	f	0	0	0	0	1			0	oil palm	21		1	0	0
06 07 10 10 00 am cBrennan	Brennan	infant	m	1	0	0	0	0			1	0	0		0	0	0
06 07 10 10 00 am cRambo	Rambo	adult	m	1	0	0	1	0			0	0	0		0	0	0
06 07 10 10 00 am cWalker	Walker	older juvenile	m	1	0	0	0	0			1	0	0		0	0	0
06 07 10 10 30am cAlice	Alice	adult	f	1	0	0	0	0			1	0	0		0	0	0
06 07 10 10 30am cBrennan	Brennan	infant	m	0	0	0	0	1			0	lengua de gato	36		1	0	0
06 07 10 10 30am cPatinka	Patinka	adult	f	0	0	0	0	1			0	lengua de gato	36		1	0	0
06 07 10 10 30am cRambo	Rambo	adult	m	1	0	0	0	0			1	0	0		0	0	0
06 07 10 10 30am cVCstone	VCstone	subadult	f	0	0	0	0	1			0	lengua de gato	36		1	0	0
06 07 10 11 00am cAlice	Alice	adult	f	0	0	0	1	0			0	0	0		0	0	0
06 07 10 11 00am cPatinka	Patinka	adult	f	1	0	0	0	0			1	0	0		0	0	0
06 07 10 11 00am cRambo	Rambo	adult	m	1	0	0	0	0			0	0	0		0	0	0
06 07 10 7 00am bOrlando	Orlando	adult	m	1	0	0	1	0			1	0	0		0	0	0
06 07 10 8 00 am balex-R	alex-R	infant	f	1	0	0	1	0			1	0	0		0	0	0
06 07 10 8 00 am bRoxanne	Roxanne	adult	f	1	0	0	1	0			1	0	0		0	0	0
06 07 10 8 00 am bUncle Rico	Uncle Rico	adult	m	0	0	1	0	0			0	panama hat	25		1	0	0
06 07 10 8 30am bMauricio	Mauricio	older juvenile	m	0	0	0	1	0			0	0	0		0	0	0
06 07 10 8 30am bSangria	Sangria	subadult	f	0	0	0	0	1			0	insects	34		0	1	0
06 07 10 8 30am bUncle Rico	Uncle Rico	adult	m	0	0	0	1	0			0	0	0		0	0	0
06 08 10 10 00 am cAmelia	Amelia	younger juvenile	f	1	0	0	0	0			1	0	0		0	0	0
06 08 10 10 00 am cBrennan	Brennan	infant	m	1	0	0	0	0			1	0	0		0	0	0
06 08 10 10 00 am cjoselito	joselito	subadult	m	1	0	0	0	0			1	0	0		0	0	0
06 08 10 10 00 am cRambo	Rambo	adult	m	1	0	0	0	0			1	0	0		0	0	0
06 08 10 10 00 am cRonaldinha	Ronaldinha	adult	f	1	0	0	0	0			1	0	0		0	0	0
06 08 10 10 00 am cWalker	Walker	older juvenile	m	1	0	0	0	0			1	0	0		0	0	0
06 08 10 10 30am cAmelia	Amelia	younger juvenile	f	1	0	0	0	0			0	0	0		0	0	0
06 08 10 10 30am cDario	Dario	younger juvenile	m	0	0	0	1	0			0	0	0		0	0	0
06 08 10 10 30am cHarriet	Harriet	adult	f	1	0	0	0	0			1	0	0		0	0	0
06 08 10 10 30am cjoselito	joselito	subadult	m	0	0	0	1	0			0	0	0		0	0	0
06 08 10 10 30am cPatinka	Patinka	adult	f	0	0	0	0	1			0	insects	34		0	1	0
06 08 10 10 30am cRambo	Rambo	adult	m	0	0	0	1	0			0	0	0		0	0	0
06 08 10 10 30am cVCstone	VCstone	subadult	f	0	0	0	0	1			0	insects	34		0	1	0
06 08 10 10 30am cWalker	Walker	older juvenile	m	1	0	0	0	0			1	0	0		0	0	0
06 08 10 11 00am cAlice	Alice	adult	f	0	0	1	1	0			0	insects	34		0	1	0
06 08 10 11 00am cDario	Dario	younger juvenile	m	1	0	0	0	0			1	0	0		0	0	0
06 08 10 11 00am cHarriet	Harriet	adult	f	0	0	0	0	1			0	tropical almond	29		1	0	0
06 08 10 11 00am cRambo	Rambo	adult	m	0	0	0	0	1			0	insects	34		0	1	0
06 08 10 11 00am cWalker	Walker	older juvenile	m	0	0	1	1	0			0	insects	34		0	1	0
06 08 10 6 30 am c vs aAmelia	Amelia	younger juvenile	f	0	0	0	0	1			0	oil palm	21		1	0	0
06 08 10 6 30 am c vs aDario	Dario	younger juvenile	m	0	0	0	0	1			0	oil palm	21		1	0	0
06 08 10 6 30 am c vs aHarriet	Harriet	adult	f	1	0	0	0	0			1	0	0		0	0	0
06 08 10 6 30 am c vs ajoselito	joselito	subadult	m	0	0	0	1	0			0	0	0		0	0	0
06 08 10 6 30 am c vs aPatinka	Patinka	adult	f	1	0	0	1	0			0	0	0		0	0	0
06 08 10 6 30 am c vs aRambo	Rambo	adult	m	1	0	0	0	0			1	0	0		0	0	0
06 08 10 6 30 am c vs aWalker	Walker	older juvenile	m	0	0	0	1	0			0	0	0		0	0	0
06 08 10 7 00 am cAlice	Alice	adult	f	0	0	0	1	0			0	0	0		0	0	0
06 08 10 7 00 am cAmelia	Amelia	younger juvenile	f	1	0	0	0	0			0	0	0		0	0	0
06 08 10 7 00 am cBrennan	Brennan	infant	m	0	0	1	0	0			0	0	0		0	0	0
06 08 10 7 00 am cDario	Dario	younger juvenile	m	0	0	1	1	0			0	0	0		0	0	0
06 08 10 7 00 am cRambo	Rambo	adult	m	0	0	0	0	1			0	oil palm	21		1	0	0
06 08 10 7 00 am cRonaldinha	Ronaldinha	adult	f	0	0	0	1	0			0	0	0		0	0	0
06 08 10 7 00 am cVCstone	VCstone	subadult	f	0	0	0	1	0			0	0	0		0	0	0
06 08 10 7 00 am cWalker	Walker	older juvenile	m	0	0	0	1	0			0	0	0		0	0	0
06 08 10 7 30 am cAlice	Alice	adult	f	0	0	1	0	0			0	tropical almond	29		1	0	0
06 08 10 7 30 am cAmelia	Amelia	younger juvenile	f	1	0	0	0	0			0	0	0		0	0	0
06 08 10 7 30 am cDario	Dario	younger juvenile	m	1	0	1	0	0			1	tropical almond	29		1	0	0
06 08 10 7 30 am cHarriet	Harriet	adult	f	0	0	0	1	0			0	0	0		0	0	0
06 08 10 7 30 am cjoselito	joselito	subadult	m	0	0	0	0	1			0	tropical almond	29		1	0	0
06 08 10 7 30 am cRambo	Rambo	adult	m	0	0	1	1	0			0	oil palm	21		1	0	0
06 08 10 7 30 am cRonaldinha	Ronaldinha	adult	f	0	0	0	0	1			0	tropical almond	29		1	0	0
06 08 10 7 30 am cVCstone	VCstone	subadult	f	0	0	0	1	0			0	0	0		0	0	0
06 08 10 7 30 am cWalker	Walker	older juvenile	m	1	0	0	1	0			0	0	0		0	0	0
06 08 10 8 00 am cAlice	Alice	adult	f	0	0	0	1	1			0	oil palm	21		1	0	0
06 08 10 8 00 am cAmelia	Amelia	younger juvenile	f	0	0	0	0	1			0	oil palm	21		1	0	0
06 08 10 8 00 am cBrennan	Brennan	infant	m	1	0	0	0	0			1	0	0		0	0	0
06 08 10 8 00 am cDario	Dario	younger juvenile	m	0	0	0	1	1			0	oil palm	21		1	0	0
06 08 10 8 00 am cPatinka	Patinka	adult	f	0	0	0	1	1			0	oil palm	21		1	0	0
06 08 10 8 00 am cWalker	Walker	older juvenile	m	1	0	0	0	1			1	oil palm	21		1	0	0
06 08 10 8 30am cBrennan	Brennan	infant	m	1	0	0	0	0			1	0	0		0	0	0
06 08 10 8 30am cDario	Dario	younger juvenile	m	1	0	0	1	0			1	0	0		0	0	0
06 08 10 8 30am cPatinka	Patinka	adult	f	0	0	0	1	1			0	unidentified	50		1	0	0
06 08 10 8 30am cWalker	Walker	older juvenile	m	0	0	0	1	0			0	0	0		0	0	0
06 08 10 9 00am cAmelia	Amelia	younger juvenile	f	0	0	0	1	0			0	0	0		0	0	0
06 08 10 9 00am cDario	Dario	younger juvenile	m	1	0	0	1	0			1	0	0		0	0	0
06 08 10 9 00am cHarriet	Harriet	adult	f	1	0	0	0	0		1	0	0	0		0	0	0
06 08 10 9 00am cRonaldinha	Ronaldinha	adult	f	1	0	0	1	0			1	0	0		0	0	0
06 08 10 9 00am cVCstone	VCstone	subadult	f	0	0	0	1	0			0	0	0		0	0	0
06 08 10 9 30am cAlice	Alice	adult	f	0	0	0	1	0			0	0	0		0	0	0
06 08 10 9 30am cBrennan	Brennan	infant	m	1	0	0	1	0			1	0	0		0	0	0
06 08 10 9 30am cDario	Dario	younger juvenile	m	1	0	0	0	0			0	0	0		0	0	0
06 08 10 9 30am cHarriet	Harriet	adult	f	0	0	0	1	0			0	0	0		0	0	0
06 08 10 9 30am cjoselito	joselito	subadult	m	1	0	0	0	0			1	0	0		0	0	0
06 08 10 9 30am cPatinka	Patinka	adult	f	0	0	0	1	0			0	0	0		0	0	0
06 08 10 9 30am cRambo	Rambo	adult	m	0	0	0	1	0			0	0	0		0	0	0
06 08 10 9 30am cRonaldinha	Ronaldinha	adult	f	0	0	0	1	0			0	0	0		0	0	0
06 08 10 9 30am cVCstone	VCstone	subadult	f	0	0	0	1	0			0	0	0		0	0	0
06 08 10 9 30am cWalker	Walker	older juvenile	m	0	0	0	1	0			0	0	0		0	0	0
06 09 10 10 00 am aCedazo	Cedazo	infant	f	1	0	0	0	0			1	0	0		0	0	0
06 09 10 10 00 am aChola	Chola	subadult	f	0	0	0	1	0			0	0	0		0	0	0
06 09 10 10 00 am aChristina	Christina	adult	f	0	0	0	1	0			0	0	0		0	0	0
06 09 10 10 00 am aHarry Potter	Harry Potter	adult	m	1	0	0	1	0		1	0	0	0		0	0	0
06 09 10 10 00 am aIsabel	Isabel	adult	f	0	0	0	1	0			0	0	0		0	0	0
06 09 10 10 00 am aMax	Max	adult	m	1	0	0	1	0		1	0	0	0		0	0	0
06 09 10 10 00 am aMojita	Mojita	younger juvenile	f	0	0	0	1	0			0	0	0		0	0	0
06 09 10 10 00 am aMugatu	Mugatu	adult	f	0	0	0	1	0			0	0	0		0	0	0
06 09 10 10 00 am aNapoleon	Napoleon	subadult	m	1	0	0	1	0		1	0	0	0		0	0	0
06 09 10 10 00 am aPedazo	Pedazo	infant	m	0	0	0	1	0			0	0	0		0	0	0
06 09 10 10 30am aHeath Ledger	Heath Ledger	adult	m	0	0	0	0	1			0	insects	34		0	1	0
06 09 10 10 30am aMatilda	Matilda	younger juvenile	f	0	0	1	0	0			0	noni	20		1	0	0
06 09 10 10 30am aMugatu	Mugatu	adult	f	0	0	0	0	1			0	insects	34		0	1	0
06 09 10 11 00 am aHarry Potter	Harry Potter	adult	m	0	0	0	0	1			0	insects	34		0	1	0
06 09 10 11 00 am aHenry	Henry	older juvenile	m	0	0	1	0	0			0	panama hat	25		1	0	0
06 09 10 11 00 am aIsabel	Isabel	adult	f	0	0	0	0	1			0	insects	34	1	0	1	1
06 09 10 11 00 am aMatilda	Matilda	younger juvenile	f	0	0	0	0	1			0	insects	34	1	0	1	1
06 09 10 11 00 am aMax	Max	adult	m	0	0	1	0	0			0	palm heart	23		1	0	0
06 09 10 6 30 am aCedazo	Cedazo	infant	f	1	0	0	1	0			1	0	0		0	0	0
06 09 10 6 30 am aHenry	Henry	older juvenile	m	0	0	0	1	1			0	insects	21		1	0	0
06 09 10 6 30 am aMax	Max	adult	m	0	0	0	1	0			0	0	0		0	0	0
06 09 10 6 30 am aMichelle	Michelle	adult	f	0	0	0	1	0			0	0	0		0	0	0
06 09 10 6 30 am aNapoleon	Napoleon	subadult	m	0	0	0	1	1			0	oil palm	21		1	0	0
06 09 10 7 00 am aMichelle	Michelle	adult	f	0	0	0	0	1			0	oil palm	21		1	0	0
06 09 10 7 30 am aHenry	Henry	older juvenile	m	0	0	0	0	1			0	insects	34		0	1	0
06 09 10 7 30 am aIsabel	Isabel	adult	f	1	0	0	0	0			0	0	0		0	0	0
06 09 10 7 30 am aMax	Max	adult	m	0	0	0	0	1			0	oil palm	21		1	0	0
06 09 10 8 00 am aChristina	Christina	adult	f	1	0	0	0	0			0	0	0		0	0	0
06 09 10 8 00 am aFerdinand	Ferdinand	younger juvenile	m	1	0	0	0	0			1	0	0		0	0	0
06 09 10 8 00 am aIsabel	Isabel	adult	f	0	0	0	0	1			0	insects	34		0	1	0
06 09 10 8 00 am aMax	Max	adult	m	1	0	0	0	0			1	0	0		0	0	0
06 09 10 8 00 am aMugatu	Mugatu	adult	f	1	0	0	1	0			1	0	0		0	0	0
06 09 10 8 00 am aNapoleon	Napoleon	subadult	m	0	0	0	0	1			0	unidentified	50		1	0	0
06 09 10 8 30 am aCedazo	Cedazo	infant	f	1	0	0	1	0			1	0	0		0	0	0
06 09 10 8 30 am aChola	Chola	subadult	f	0	0	0	0	1			0	insects	34		0	1	0
06 09 10 8 30 am aHarry Potter	Harry Potter	adult	m	0	0	0	0	1			0	insects	34		0	1	0
06 09 10 8 30 am aHeath Ledger	Heath Ledger	adult	m	1	0	0	0	0			1	0	0		0	0	0
06 09 10 8 30 am aMatilda	Matilda	younger juvenile	f	0	0	0	0	1			0	insects	34		0	1	0
06 09 10 8 30 am aNapoleon	Napoleon	subadult	m	0	0	0	0	1			0	insects	34		0	1	0
06 09 10 8 30 am aPedazo	Pedazo	infant	m	0	0	0	1	1			0	insects	34		0	1	0
06 09 10 9 00 am aCedazo	Cedazo	infant	f	1	0	0	0	0			1	0	0		0	0	0
06 09 10 9 00 am aHenry	Henry	older juvenile	m	0	0	0	0	1			0	insects	34		0	1	0
06 09 10 9 00 am aMatilda	Matilda	younger juvenile	f	0	0	0	0	1			0	insects	34		0	1	0
06 09 10 9 00 am aMax	Max	adult	m	1	0	0	0	0			1	0	0		0	0	0
06 09 10 9 00 am aMugatu	Mugatu	adult	f	0	0	0	0	1			0	insects	34		0	1	0
06 09 10 9 00 am aNapoleon	Napoleon	subadult	m	0	0	0	0	1			0	insects	34		0	1	0
06 09 10 9 00 am aPedazo	Pedazo	infant	m	0	0	0	1	1			0	insects	34		0	1	0
06 09 10 9 30 am aChola	Chola	subadult	f	0	0	0	1	0			0	0	0		0	0	0
06 09 10 9 30 am aChristina	Christina	adult	f	0	0	0	1	0			0	0	0		0	0	0
06 09 10 9 30 am aFerdinand	Ferdinand	younger juvenile	m	1	0	0	0	0		1	0	0	0		0	0	0
06 09 10 9 30 am aHarry Potter	Harry Potter	adult	m	1	0	0	0	0	1		0	0	0		0	0	0
06 09 10 9 30 am aHenry	Henry	older juvenile	m	0	0	1	0	0			0	guaitil	10		1	0	0
06 09 10 9 30 am aIsabel	Isabel	adult	f	0	0	0	1	0			0	0	0		0	0	0
06 09 10 9 30 am aMatilda	Matilda	younger juvenile	f	1	0	0	0	0		1	0	0	0		0	0	0
06 09 10 9 30 am aPedazo	Pedazo	infant	m	0	0	0	1	0			0	0	0		0	0	0
06 13 10 10 30 am cAlice	Alice	adult	f	0	0	0	1	1			0	lengua de gato	36		1	0	0
06 13 10 10 30 am cAmelia	Amelia	younger juvenile	f	1	0	0	0	0			1	0	0		0	0	0
06 13 10 10 30 am cBrennan	Brennan	infant	m	0	0	1	1	0			0	lengua de gato	36		1	0	0
06 13 10 10 30 am cHarriet	Harriet	adult	f	0	0	0	1	0			0	0	0		0	0	0
06 13 10 10 30 am cjoselito	joselito	subadult	m	0	0	1	0	0			0	insects	34		0	1	0
06 13 10 10 30 am cRonaldinha	Ronaldinha	adult	f	1	0	0	0	0			1	0	0		0	0	0
06 13 10 10 30 am cVCstone	VCstone	subadult	f	0	0	0	1	0			0	0	0		0	0	0
06 13 10 10 30 am cWalker	Walker	older juvenile	m	0	0	0	0	1			0	panama hat	25		1	0	0
06 13 10 11 00 am cHarriet	Harriet	adult	f	0	0	0	0	1			0	insects	34		0	1	0
06 13 10 11 00 am cRambo	Rambo	adult	m	0	0	0	1	0			0	0	0		0	0	0
06 14 10 10 00am aMargarita	Margarita	adult	f	0	0	0	0	1			0	insects	34		0	1	0
06 14 10 10 00am aMatilda	Matilda	younger juvenile	f	0	0	0	0	1			0	insects	34		0	1	0
06 14 10 10 00am aPedro	Pedro	older juvenile	m	0	0	0	0	1			0	insects	34		0	1	0
06 14 10 10 30am aCedazo	Cedazo	infant	f	1	0	0	1	0			1	0	0		0	0	0
06 14 10 10 30am aChristina	Christina	adult	f	0	0	0	1	0			0	0	0		0	0	0
06 14 10 10 30am aHarry Potter	Harry Potter	adult	m	1	0	0	0	0			1	0	0		0	0	0
06 14 10 10 30am aMargarita	Margarita	adult	f	1	0	0	1	0			1	0	0		0	0	0
06 14 10 10 30am aMatilda	Matilda	younger juvenile	f	1	0	0	0	0			1	0	0		0	0	0
06 14 10 10 30am aMax	Max	adult	m	0	0	0	1	0			0	0	0		0	0	0
06 14 10 10 30am aMojita	Mojita	younger juvenile	f	1	0	0	0	0			1	0	0		0	0	0
06 14 10 10 30am aNapoleon	Napoleon	subadult	m	0	0	0	1	0			0	0	0		0	0	0
06 14 10 10 30am aPedazo	Pedazo	infant	m	1	0	0	0	0			1	0	0		0	0	0
06 14 10 10 30am aPedro	Pedro	older juvenile	m	1	0	0	1	0			1	0	0		0	0	0
06 14 10 11 00 am aHeath Ledger	Heath Ledger	adult	m	0	0	0	0	1			0	insects	34		0	1	0
06 14 10 11 00 am aMax	Max	adult	m	1	0	0	0	0			0	0	0		0	0	0
06 14 10 11 00 am aNapoleon	Napoleon	subadult	m	0	0	1	0	0			0	insects	34		0	1	0
06 14 10 6 30 am aCedazo	Cedazo	infant	f	0	0	1	0	0			0	0	0		0	0	0
06 14 10 6 30 am aHenry	Henry	older juvenile	m	0	0	0	0	1			0	oil palm	21		1	0	0
06 14 10 6 30 am aMatilda	Matilda	younger juvenile	f	0	0	0	1	0			0	0	0		0	0	0
06 14 10 6 30 am aMugatu	Mugatu	adult	f	0	0	1	0	0			0	oil palm	21		1	0	0
06 14 10 6 30 am aPedazo	Pedazo	infant	m	1	0	0	1	0			1	0	0		0	0	0
06 14 10 6 30 am aPedro	Pedro	older juvenile	m	1	0	0	0	0			0	0	0		0	0	0
06 14 10 7 30 am aCedazo	Cedazo	infant	f	0	0	0	1	0			0	0	0		0	0	0
06 14 10 7 30 am aIsabel	Isabel	adult	f	0	0	1	0	0			0	oil palm	21		1	0	0
06 14 10 7 30 am aMargarita	Margarita	adult	f	0	0	0	1	0			0	0	0		0	0	0
06 14 10 7 30 am aMichelle	Michelle	adult	f	1	0	0	1	0		1	0	0	0		0	0	0
06 14 10 7 30 am aMugatu	Mugatu	adult	f	0	0	0	1	0			0	0	0		0	0	0
06 14 10 7 30 am aPedazo	Pedazo	infant	m	1	0	0	0	0			1	0	0		0	0	0
06 14 10 8 00 am aFerdinand	Ferdinand	younger juvenile	m	0	0	1	0	1			0	insects	34		0	1	0
06 14 10 8 00 am aHarry Potter	Harry Potter	adult	m	1	0	0	0	1			0	insects	34		0	1	0
06 14 10 8 00 am aNapoleon	Napoleon	subadult	m	0	0	1	0	0			0	panama hat	25		1	0	0
06 14 10 8 30 am aCedazo	Cedazo	infant	f	0	0	0	1	0			0	0	0		0	0	0
06 14 10 8 30 am aFerdinand	Ferdinand	younger juvenile	m	0	0	0	0	1			0	insects	34		0	1	0
06 14 10 8 30 am aIsabel	Isabel	adult	f	0	0	0	0	1			0	insects	34		0	1	0
06 14 10 8 30 am aMax	Max	adult	m	0	0	0	1	0			0	0	0		0	0	0
06 14 10 8 30 am aNapoleon	Napoleon	subadult	m	0	0	0	0	1			0	insects	34		0	1	0
06 14 10 8 30 am aPedazo	Pedazo	infant	m	1	0	0	1	0			1	0	0		0	0	0
06 14 10 8 30 am aPedro	Pedro	older juvenile	m	0	0	0	1	0			0	0	0		0	0	0
06 14 10 9 00 am aFerdinand	Ferdinand	younger juvenile	m	0	0	0	0	1			0	insects	34		0	1	0
06 14 10 9 00 am aMatilda	Matilda	younger juvenile	f	0	0	0	0	1			0	insects	34		0	1	0
06 14 10 9 00 am aNapoleon	Napoleon	subadult	m	1	0	0	0	1			0	insects	34		0	1	0
06 14 10 9 30am aMargarita	Margarita	adult	f	1	0	0	0	0			0	0	0		0	0	0
06 14 10 9 30am aMax	Max	adult	m	0	0	0	0	1			0	insects	34		0	1	0
06 16 10 4 00pm bMauricio	Mauricio	older juvenile	m	0	0	0	0	1			0	insects	34	1	0	1	1
06 17 10 10 00 am cAlice	Alice	adult	f	1	0	0	0	0			1	0	0		0	0	0
06 17 10 10 00 am cBrennan	Brennan	infant	m	1	0	0	0	0			1	0	0		0	0	0
06 17 10 10 00 am cDario	Dario	younger juvenile	m	1	0	0	0	0			1	0	0		0	0	0
06 17 10 10 00 am cHarriet	Harriet	adult	f	1	0	0	0	0			1	0	0		0	0	0
06 17 10 10 00 am cjoselito	joselito	subadult	m	0	0	1	0	0			0	tropical almond	29		1	0	0
06 17 10 10 00 am cRambo	Rambo	adult	m	1	0	0	0	0			1	0	0		0	0	0
06 17 10 10 00 am cRonaldinha	Ronaldinha	adult	f	1	0	0	0	0			1	0	0		0	0	0
06 17 10 10 00 am cVCstone	VCstone	subadult	f	1	0	0	0	0			1	0	0		0	0	0
06 17 10 10 00 am cWalker	Walker	older juvenile	m	0	0	1	0	0			0	tropical almond	29		1	0	0
06 17 10 10 30am cAmelia	Amelia	younger juvenile	f	0	0	0	0	1			0	guaitil	10		1	0	0
06 17 10 10 30am cVCstone	VCstone	subadult	f	0	0	0	1	0			0	0	0		0	0	0
06 17 10 11 00 am cAlice	Alice	adult	f	0	0	0	1	1			0	unidentified	50		1	0	0
06 17 10 11 00 am cBrennan	Brennan	infant	m	1	0	0	1	0			1	0	0		0	0	0
06 17 10 11 00 am cDario	Dario	younger juvenile	m	1	0	0	0	0			1	0	0		0	0	0
06 17 10 11 00 am cRambo	Rambo	adult	m	1	0	0	0	0			0	0	0		0	0	0
06 17 10 11 00 am cVCstone	VCstone	subadult	f	0	0	0	0	1			0	insects	34		0	1	0
06 17 10 11 00 am cWalker	Walker	older juvenile	m	0	0	0	0	1			0	insects	34		0	1	0
06 17 10 3 00pm bMauricio	Mauricio	older juvenile	m	1	0	0	1	0			1	0	0		0	0	0
06 17 10 3 00pm bPablo	Pablo	adult	m	1	0	0	1	0			1	0	0		0	0	0
06 17 10 3 00pm bZoro	Zoro	adult	m	1	0	0	0	0			1	0	0		0	0	0
06 17 10 3 30pm cPatinka	Patinka	adult	f	1	0	0	0	0			1	0	0		0	0	0
06 17 10 3 30pm cWalker	Walker	older juvenile	m	0	0	1	1	0			0	unidentified	50		1	0	0
06 17 10 4 00pm cAmelia	Amelia	younger juvenile	f	0	0	1	0	0			0	unidentified	50		1	0	0
06 17 10 4 00pm cDario	Dario	younger juvenile	m	0	0	0	0	1			0	unidentified	50		1	0	0
06 17 10 4 00pm cPatinka	Patinka	adult	f	0	0	0	0	1			0	unidentified	50		1	0	0
06 17 10 4 00pm cWalker	Walker	older juvenile	m	0	0	1	0	1			0	insects	34		0	1	0
06 17 10 4 30pm cAlice	Alice	adult	f	0	0	0	0	1			0	guaitil	10		1	0	0
06 17 10 4 30pm cAmelia	Amelia	younger juvenile	f	0	0	1	0	0			0	guaitil	10		1	0	0
06 17 10 4 30pm cBrennan	Brennan	infant	m	1	0	0	0	0			1	0	0		0	0	0
06 17 10 4 30pm cDario	Dario	younger juvenile	m	0	0	1	0	0			0	guaitil	10		1	0	0
06 17 10 4 30pm cjoselito	joselito	subadult	m	0	0	0	0	1			0	guaitil	10		1	0	0
06 17 10 4 30pm cRambo	Rambo	adult	m	0	0	1	1	0			0	guaitil	10		1	0	0
06 17 10 4 30pm cRonaldinha	Ronaldinha	adult	f	0	1	1	0	0			0	guaitil	10		1	0	0
06 17 10 4 30pm cWalker	Walker	older juvenile	m	0	0	0	0	1			0	guaitil	10		1	0	0
06 17 10 6 30 am aMatilda	Matilda	younger juvenile	f	0	0	0	0	1			0	insects	34		0	1	0
06 17 10 6 30 am aMax	Max	adult	m	0	0	0	1	1			0	oil palm	21		1	0	0
06 17 10 6 30 am aNapoleon	Napoleon	subadult	m	0	0	1	1	0			0	oil palm	21		1	0	0
06 17 10 7 00am aCedazo	Cedazo	infant	f	1	0	0	1	0			1	0	0		0	0	0
06 17 10 7 00am aFerdinand	Ferdinand	younger juvenile	m	0	0	0	1	0			0	0	0		0	0	0
06 17 10 7 00am aIsabel	Isabel	adult	f	0	0	0	1	0			0	0	0		0	0	0
06 17 10 7 00am aMargarita	Margarita	adult	f	0	0	0	1	0			0	0	0		0	0	0
06 17 10 7 00am aMugatu	Mugatu	adult	f	0	0	0	1	0			0	0	0		0	0	0
06 17 10 7 00am aPedazo	Pedazo	infant	m	0	0	0	1	0			0	0	0		0	0	0
06 17 10 7 30am aCedazo	Cedazo	infant	f	0	0	0	0	1			0	insects	34		0	1	0
06 17 10 7 30am aMatilda	Matilda	younger juvenile	f	0	0	0	0	1			0	insects	34		0	1	0
06 17 10 8 00 am aCedazo	Cedazo	infant	f	1	0	0	1	0			1	0	0		0	0	0
06 17 10 8 00 am aFerdinand	Ferdinand	younger juvenile	m	0	0	0	0	1			0	insects	34		0	1	0
06 17 10 8 00 am aHeath Ledger	Heath Ledger	adult	m	1	0	0	0	0			1	0	0		0	0	0
06 17 10 8 00 am aHenry	Henry	older juvenile	m	0	0	0	0	1			0	guaitil	10		1	0	0
06 17 10 8 00 am aMojita	Mojita	younger juvenile	f	0	0	1	0	1			0	insects	34		0	1	0
06 17 10 8 00 am aMugatu	Mugatu	adult	f	0	0	0	0	1			0	insects	34		0	1	0
06 17 10 8 00 am aPedazo	Pedazo	infant	m	1	0	0	1	0			1	0	0		0	0	0
06 17 10 8 30 am aChristina	Christina	adult	f	0	0	0	0	1			0	insects	34		0	1	0
06 17 10 8 30 am aFerdinand	Ferdinand	younger juvenile	m	0	0	0	0	1			0	insects	34		0	1	0
06 17 10 9 00 am aMatilda	Matilda	younger juvenile	f	0	0	0	0	1			0	insects	34		0	1	0
06 19 10 10 30am a v dHeath Ledger	Heath Ledger	adult	m	1	0	0	0	0			0	0	0		0	0	0
06 19 10 6 30 am a v cChristina	Christina	adult	f	1	0	0	0	0			1	0	0		0	0	0
06 19 10 6 30 am a v cHarry Potter	Harry Potter	adult	m	1	0	0	0	0			0	0	0		0	0	0
06 19 10 6 30 am a v cMojita	Mojita	younger juvenile	f	1	0	0	0	0			1	0	0		0	0	0
06 19 10 7 00 am aHenry	Henry	older juvenile	m	1	0	0	0	0			1	0	0		0	0	0
06 19 10 7 00 am aMargarita	Margarita	adult	f	0	0	0	0	1			0	insects	34		0	1	0
06 19 10 7 00 am aMojita	Mojita	younger juvenile	f	0	0	0	0	1			0	insects	34		0	1	0
06 19 10 7 30 am aCedazo	Cedazo	infant	f	0	0	0	1	0			0	0	0		0	0	0
06 19 10 7 30 am aMatilda	Matilda	younger juvenile	f	0	0	0	1	0			0	0	0		0	0	0
06 19 10 7 30 am aPedazo	Pedazo	infant	m	0	0	0	1	0			0	0	0		0	0	0
06 19 10 8 00 am aHenry	Henry	older juvenile	m	0	0	0	0	1			0	panama hat	25		1	0	0
06 19 10 8 00 am aIsabel	Isabel	adult	f	0	0	1	0	0			0	insects	34		0	1	0
06 19 10 8 00 am aMatilda	Matilda	younger juvenile	f	0	0	0	0	1			0	insects	34		0	1	0
06 19 10 8 00 am aMax	Max	adult	m	1	0	0	0	0			1	0	0		0	0	0
06 19 10 8 00 am aMugatu	Mugatu	adult	f	0	0	0	0	1			0	insects	34		0	1	0
06 19 10 8 00 am aPedro	Pedro	older juvenile	m	0	0	0	0	1			0	insects	34		0	1	0
06 19 10 8 30 am aCedazo	Cedazo	infant	f	1	0	0	0	0			1	0	0		0	0	0
06 19 10 8 30 am aHenry	Henry	older juvenile	m	0	0	1	0	0			0	panama hat	25		1	0	0
06 19 10 8 30 am aIsabel	Isabel	adult	f	1	0	0	0	1			1	insects	34		0	1	0
06 19 10 8 30 am aMojita	Mojita	younger juvenile	f	0	0	0	0	1			0	panama hat	25		1	0	0
06 19 10 8 30 am aPedazo	Pedazo	infant	m	0	0	1	0	1			0	insects	34		0	1	0
06 19 10 9 00 am aChristina	Christina	adult	f	0	0	0	1	0			0	0	0		0	0	0
06 19 10 9 00 am aFerdinand	Ferdinand	younger juvenile	m	0	0	0	0	1			0	insects	34		0	1	0
06 19 10 9 00 am aHarry Potter	Harry Potter	adult	m	0	0	1	0	1			0	insects	34		0	1	0
06 19 10 9 00 am aHeath Ledger	Heath Ledger	adult	m	0	0	1	0	0			0	noni	0		0	0	0
06 19 10 9 00 am aHenry	Henry	older juvenile	m	1	0	0	0	0			1	0	0		0	0	0
06 19 10 9 00 am aPedro	Pedro	older juvenile	m	0	0	1	0	0			0	unidentified	50		1	0	0
06 19 10 9 30 am aChristina	Christina	adult	f	0	0	0	0	1			0	insects	34		0	1	0
06 19 10 9 30 am aHarry Potter	Harry Potter	adult	m	1	0	0	1	0			1	0	0		0	0	0
06 20 10 7 00am bMauricio	Mauricio	older juvenile	m	0	0	1	0	0			0	hyeronima berries	40		1	0	0
06 20 10 7 30 am bMale new	Male new	adult	m	1	0	1	0	0			1	0	0		0	0	0
06 20 10 7 30 am bMauricio	Mauricio	older juvenile	m	1	0	0	0	0			1	0	0		0	0	0
06 20 10 7 30 am bZoro	Zoro	adult	m	1	0	0	0	0			1	0	0		0	0	0
06 20 10 8 30am bElvira	Elvira	adult	f	0	0	1	0	0			0	insects	34		0	1	0
06 20 10 8 30am bMale new	Male new	adult	m	0	0	1	0	0			0	unidentified	50		1	0	0
06 20 10 8 30am bSofia	Sofia	older juvenile	f	0	0	0	0	1			0	inga	8		1	0	0
06 20 10 9 00 am balex-R	alex-R	infant	f	1	0	0	1	0			1	0	0		0	0	0
06 20 10 9 00 am bElvira	Elvira	adult	f	1	0	0	0	0			1	0	0		0	0	0
06 20 10 9 00 am bMrs Puffkins	Mrs Puffkins	adult	f	1	0	0	1	0			1	0	0		0	0	0
06 20 10 9 00 am bRoxanne	Roxanne	adult	f	1	0	0	0	0			1	0	0		0	0	0
06 20 10 9 30 am balex-R	alex-R	infant	f	1	0	0	1	0			1	0	0		0	0	0
06 20 10 9 30 am bElvira	Elvira	adult	f	0	0	0	1	0			0	0	0		0	0	0
06 20 10 9 30 am bMale new	Male new	adult	m	0	0	0	1	0			0	0	0		0	0	0
06 20 10 9 30 am bMrs Puffkins	Mrs Puffkins	adult	f	1	0	0	1	0			1	0	0		0	0	0
06 20 10 9 30 am bRoxanne	Roxanne	adult	f	1	0	0	1	0			1	0	0		0	0	0
06 20 10 9 30 am bShakira	Shakira	subadult	f	0	0	0	1	0			0	0	0		0	0	0
06 20 10 9 30 am bSofia	Sofia	older juvenile	f	0	0	0	1	0			0	0	0		0	0	0
06 21 10 10 00 am cAmelia	Amelia	younger juvenile	f	0	0	0	1	0			0	0	0		0	0	0
06 21 10 10 00 am cDario	Dario	younger juvenile	m	0	0	0	1	0			0	0	0		0	0	0
06 21 10 10 00 am cWalker	Walker	older juvenile	m	1	0	0	1	0			0	0	0		0	0	0
06 21 10 7 00am cBrennan	Brennan	infant	m	0	0	0	1	0			0	0	0		0	0	0
06 21 10 7 00am cDario	Dario	younger juvenile	m	1	0	0	0	0			1	0	0		0	0	0
06 21 10 7 00am cjoselito	joselito	subadult	m	0	0	1	0	0			0	tropical almond	29		1	0	0
06 21 10 7 00am cPatinka	Patinka	adult	f	0	0	0	0	1			0	insects	34		0	1	0
06 21 10 7 00am cRambo	Rambo	adult	m	0	0	0	0	1			0	unidentified	50		1	0	0
06 21 10 7 00am cRonaldinha	Ronaldinha	adult	f	0	0	0	0	1			0	guaitil	10		1	0	0
06 21 10 7 00am cWalker	Walker	older juvenile	m	0	0	0	0	1			0	insects	34		0	1	0
06 21 10 7 30 am cAmelia	Amelia	younger juvenile	f	0	0	0	0	1			0	insects	34		0	1	0
06 21 10 7 30 am cDario	Dario	younger juvenile	m	0	0	0	0	1			0	insects	34		0	1	0
06 21 10 8 00 am cAmelia	Amelia	younger juvenile	f	0	0	0	0	1			0	insects	34	1	0	1	1
06 21 10 9 30am cPatinka	Patinka	adult	f	1	0	0	0	0		1	0	0	0		0	0	0
06 21 10 9 30am cWalker	Walker	older juvenile	m	1	0	0	0	0		1	0	0	0		0	0	0
06 22 10 10 00 am aHeath Ledger	Heath Ledger	adult	m	0	0	0	0	1			0	insects	34		0	1	0
06 22 10 10 00 am aMargarita	Margarita	adult	f	0	0	0	0	1			0	insects	34		0	1	0
06 22 10 10 00 am aMatilda	Matilda	younger juvenile	f	0	0	0	0	1			0	insects	34		0	1	0
06 22 10 10 00 am aNapoleon	Napoleon	subadult	m	0	0	0	0	1			0	panama hat	25		1	0	0
06 22 10 10 30 am aCedazo	Cedazo	infant	f	1	0	0	1	0			1	0	0		0	0	0
06 22 10 10 30 am aFerdinand	Ferdinand	younger juvenile	m	0	0	0	0	1			0	insects	34		0	1	0
06 22 10 10 30 am aHarry Potter	Harry Potter	adult	m	1	0	0	0	0		1	1	0	0		0	0	0
06 22 10 10 30 am aMax	Max	adult	m	0	0	0	0	1			0	insects	34		0	1	0
06 22 10 10 30 am aMojita	Mojita	younger juvenile	f	0	0	0	1	0			0	0	0		0	0	0
06 22 10 11 00 am aCedazo	Cedazo	infant	f	1	0	0	1	0			1	0	0		0	0	0
06 22 10 11 00 am aFerdinand	Ferdinand	younger juvenile	m	0	0	0	0	1			0	0	0		0	0	0
06 22 10 11 00 am aNapoleon	Napoleon	subadult	m	1	0	0	0	0			1	0	0		0	0	0
06 22 10 11 00 am aPedazo	Pedazo	infant	m	1	0	0	1	0			1	0	0		0	0	0
06 22 10 6 30 am aChristina	Christina	adult	f	1	0	0	1	0			0	0	0		0	0	0
06 22 10 6 30 am aHarry Potter	Harry Potter	adult	m	0	0	1	0	0			0	oil palm	21		1	0	0
06 22 10 6 30 am aMichelle	Michelle	adult	f	0	0	1	0	0			0	oil palm	21		1	0	0
06 22 10 7 00 am aCedazo	Cedazo	infant	f	1	0	0	1	0			1	0	0		0	0	0
06 22 10 7 00 am aHeath Ledger	Heath Ledger	adult	m	0	0	0	0	1			0	inga	8		1	0	0
06 22 10 7 00 am aIsabel	Isabel	adult	f	0	0	1	1	0			0	oil palm	21		1	0	0
06 22 10 7 00 am aMargarita	Margarita	adult	f	0	0	1	0	0			0	inga	8		1	0	0
06 22 10 7 00 am aMugatu	Mugatu	adult	f	0	1	0	1	0			0	oil palm	21		1	0	0
06 22 10 7 00 am aPedazo	Pedazo	infant	m	0	0	0	1	1			0	oil palm	21		1	0	0
06 22 10 7 00 am aPedro	Pedro	older juvenile	m	0	0	1	0	0			0	inga	8		1	0	0
06 22 10 7 30 am aFerdinand	Ferdinand	younger juvenile	m	0	0	1	0	1			0	panama hat	25		1	0	0
06 22 10 7 30 am aHeath Ledger	Heath Ledger	adult	m	1	0	0	1	0			1	0	0		0	0	0
06 22 10 7 30 am aHenry	Henry	older juvenile	m	0	0	0	1	1			0	insects	34		0	1	0
06 22 10 7 30 am aMax	Max	adult	m	0	0	0	1	1			0	insects	34		0	1	0
06 22 10 7 30 am aMojita	Mojita	younger juvenile	f	0	0	0	1	0			0	0	0		0	0	0
06 22 10 7 30 am aMugatu	Mugatu	adult	f	0	0	1	0	0			0	oil palm	21		1	0	0
06 22 10 7 30 am aPedro	Pedro	older juvenile	m	1	0	0	1	0		1	0	0	0		0	0	0
06 22 10 8 00 am aCedazo	Cedazo	infant	f	1	0	0	0	0			0	0	0		0	0	0
06 22 10 8 00 am aChola	Chola	subadult	f	0	0	0	1	0			0	0	0		0	0	0
06 22 10 8 00 am aHeath Ledger	Heath Ledger	adult	m	0	0	0	1	0			0	0	0		0	0	0
06 22 10 8 00 am aIsabel	Isabel	adult	f	0	0	0	0	1			0	oil palm	21		1	0	0
06 22 10 8 00 am aMatilda	Matilda	younger juvenile	f	0	0	0	1	0			0	0	0		0	0	0
06 22 10 8 00 am aMichelle	Michelle	adult	f	0	0	0	1	0			0	0	0		0	0	0
06 22 10 8 00 am aMojita	Mojita	younger juvenile	f	0	0	0	1	0			0	0	0		0	0	0
06 22 10 8 00 am aMugatu	Mugatu	adult	f	1	0	0	1	0			1	0	0		0	0	0
06 22 10 8 00 am aPedazo	Pedazo	infant	m	1	0	0	1	0			1	0	0		0	0	0
06 22 10 8 00 am aPedro	Pedro	older juvenile	m	0	0	0	1	0			0	0	0		0	0	0
06 22 10 8 30 am aCedazo	Cedazo	infant	f	1	0	0	0	0			1	0	0		0	0	0
06 22 10 8 30 am aChola	Chola	subadult	f	0	0	0	0	1			0	insects	34		0	1	0
06 22 10 8 30 am aHenry	Henry	older juvenile	m	0	0	0	1	0			0	0	0		0	0	0
06 22 10 8 30 am aIsabel	Isabel	adult	f	0	0	0	1	0			0	0	0		0	0	0
06 22 10 8 30 am aMichelle	Michelle	adult	f	1	0	0	1	0			0	0	0		0	0	0
06 22 10 8 30 am aMugatu	Mugatu	adult	f	0	0	0	1	1			0	oil palm	21		1	0	0
06 22 10 8 30 am aPedazo	Pedazo	infant	m	0	0	0	1	0			0	0	0		0	0	0
06 22 10 9 00 am aCedazo	Cedazo	infant	f	0	0	0	1	0			0	0	0		0	0	0
06 22 10 9 00 am aHenry	Henry	older juvenile	m	0	0	0	1	0			0	0	0		0	0	0
06 22 10 9 00 am aMargarita	Margarita	adult	f	0	0	0	0	1			0	oil palm	21		1	0	0
06 22 10 9 00 am aMax	Max	adult	m	0	0	0	0	1			0	insects	34	1	0	1	1
06 22 10 9 00 am aMichelle	Michelle	adult	f	0	0	0	0	1			0	oil palm	21		1	0	0
06 22 10 9 00 am aMojita	Mojita	younger juvenile	f	0	0	0	0	1			0	oil palm	21		1	0	0
06 22 10 9 00 am aMugatu	Mugatu	adult	f	0	0	0	1	0			0	0	0		0	0	0
06 22 10 9 00 am aNapoleon	Napoleon	subadult	m	0	0	0	0	1			0	oil palm	21		1	0	0
06 22 10 9 00 am aPedazo	Pedazo	infant	m	0	0	0	1	0			0	0	0		0	0	0
06 22 10 9 00 am aPedro	Pedro	older juvenile	m	0	0	0	1	0			0	0	0		0	0	0
06 22 10 9 30 am aCedazo	Cedazo	infant	f	1	0	0	0	0			1	0	0		0	0	0
06 22 10 9 30 am aFerdinand	Ferdinand	younger juvenile	m	0	0	0	0	1			0	insects	34		0	1	0
06 22 10 9 30 am aHarry Potter	Harry Potter	adult	m	0	0	0	0	1			0	insects	34		0	1	0
06 22 10 9 30 am aMugatu	Mugatu	adult	f	0	0	0	0	1			0	inga	8		1	0	0
06 24 10 10 00 am bElvira	Elvira	adult	f	1	0	0	0	1			0	insects	34		0	1	0
06 24 10 10 00 am bRoxanne	Roxanne	adult	f	1	0	0	0	0			1	0	0		0	0	0
06 24 10 10 00 am bSangria	Sangria	subadult	f	0	0	1	0	1			0	insects	34		0	1	0
06 24 10 10 00 am bSofia	Sofia	older juvenile	f	1	0	0	1	0			0	0	0		0	0	0
06 24 10 10 00 am bSpike	Spike	adult	m	1	0	0	0	0			1	0	0		0	0	0
06 24 10 10 30am bPablo	Pablo	adult	m	1	0	0	0	0		1	0	0	0		0	0	0
06 24 10 10 30am bSangria	Sangria	subadult	f	0	0	0	0	1			0	insects	34		0	1	0
06 24 10 10 30am bSpike	Spike	adult	m	0	0	1	0	1			0	insects	34		0	1	0
06 24 10 11 00 am bMrs Puffkins	Mrs Puffkins	adult	f	0	0	0	0	1			0	insects	34		0	1	0
06 24 10 11 00 am bRoxanne	Roxanne	adult	f	0	0	0	1	0			0	0	0		0	0	0
06 24 10 11 00 am bSangria	Sangria	subadult	f	1	0	0	0	0		1	0	0	0		0	0	0
06 24 10 11 00 am bSofia	Sofia	older juvenile	f	1	0	0	0	0			1	0	0		0	0	0
06 24 10 11 00 am bSpike	Spike	adult	m	1	0	0	0	0			1	0	0		0	0	0
06 24 10 7 00am bRoxanne	Roxanne	adult	f	1	0	0	1	0			1	0	0		0	0	0
06 24 10 7 30 am bMrs Puffkins	Mrs Puffkins	adult	f	0	0	0	0	1			0	insects	34		0	1	0
06 24 10 7 30 am bPablo	Pablo	adult	m	1	0	0	0	0			0	0	0		0	0	0
06 24 10 7 30 am bRoxanne	Roxanne	adult	f	0	0	1	0	0			0	insects	34		0	1	0
06 24 10 7 30 am bShakira	Shakira	subadult	f	0	0	1	0	1			0	insects	34		0	1	0
06 24 10 7 30 am bSofia	Sofia	older juvenile	f	0	0	0	0	1			0	insects	34		0	1	0
06 24 10 8 00 am bMrs Puffkins	Mrs Puffkins	adult	f	0	0	1	1	0			0	hyeronima berries	40		1	0	0
06 24 10 8 00 am bPablo	Pablo	adult	m	0	0	1	0	0			0	hyeronima berries	40		1	0	0
06 24 10 8 00 am bSofia	Sofia	older juvenile	f	0	0	1	0	1			0	insects	34		0	1	0
06 24 10 8 30 am bElvira	Elvira	adult	f	0	0	0	1	0			0	0	0		0	0	0
06 24 10 8 30 am bMale new	Male new	adult	m	0	0	0	1	0			0	0	0		0	0	0
06 24 10 8 30 am bPablo	Pablo	adult	m	0	0	0	1	0			0	0	0		0	0	0
06 24 10 8 30 am bSangria	Sangria	subadult	f	0	0	0	1	0			0	0	0		0	0	0
06 24 10 8 30 am bSpike	Spike	adult	m	1	0	0	0	1			1	unidentified	50		1	0	0
06 24 10 9 00 am bMale new	Male new	adult	m	1	0	0	0	0			0	0	0		0	0	0
06 24 10 9 00 am bNewman	Newman	adult	m	0	0	0	1	0			0	0	0		0	0	0
06 24 10 9 00 am bSangria	Sangria	subadult	f	0	0	1	1	0			0	unidentified	50		1	0	0
06 24 10 9 00 am bSpike	Spike	adult	m	0	0	0	1	0			0	0	0		0	0	0
06 24 10 9 30am bElvira	Elvira	adult	f	0	0	0	1	0			0	0	0		0	0	0
06 24 10 9 30am bMale new	Male new	adult	m	1	0	0	0	0			1	0	0		0	0	0
06 24 10 9 30am bMrs Puffkins	Mrs Puffkins	adult	f	0	0	0	1	0			0	0	0		0	0	0
06 24 10 9 30am bSangria	Sangria	subadult	f	0	0	0	0	1			0	insects	34		0	1	0
06 24 10 9 30am bShakira	Shakira	subadult	f	0	0	0	1	0			0	0	0		0	0	0
06 24 10 9 30am bSofia	Sofia	older juvenile	f	0	0	0	0	1			0	insects	34		0	1	0
06 24 10 9 30am bSpike	Spike	adult	m	0	0	0	1	0			0	0	0		0	0	0
06 28 10 10 00am cAlice	Alice	adult	f	0	0	0	0	1			0	tropical almond	29		1	0	0
06 28 10 10 00am cBrennan	Brennan	infant	m	0	1	0	0	0			0	0	0		0	0	0
06 28 10 10 00am cjoselito	joselito	subadult	m	0	0	0	0	1			0	tropical almond	29		1	0	0
06 28 10 10 30am cAlice	Alice	adult	f	0	0	0	1	0			0	0	0		0	0	0
06 28 10 10 30am cDario	Dario	younger juvenile	m	1	0	0	0	0			1	0	0		0	0	0
06 28 10 10 30am cjoselito	joselito	subadult	m	0	0	0	1	0			0	0	0		0	0	0
06 28 10 10 30am cRambo	Rambo	adult	m	0	0	0	1	0			0	0	0		0	0	0
06 28 10 10 30am cWalker	Walker	older juvenile	m	0	0	0	1	0			0	0	0		0	0	0
06 28 10 11 00am cAlice	Alice	adult	f	0	0	0	0	1			0	insects	34		0	1	0
06 28 10 11 00am cBrennan	Brennan	infant	m	1	0	0	1	0			1	0	0		0	0	0
06 28 10 11 00am cRambo	Rambo	adult	m	0	0	1	0	0			0	bejuco de agua	39		1	0	0
06 28 10 11 00am cWalker	Walker	older juvenile	m	1	0	0	0	0		1	0	0	0		0	0	0
06 28 10 8 00am cAlice	Alice	adult	f	0	0	0	0	1			0	unidentified	50		1	0	0
06 28 10 8 00am cAmelia	Amelia	younger juvenile	f	0	0	0	1	0			0	0	0		0	0	0
06 28 10 8 00am cBrennan	Brennan	infant	m	1	0	0	0	0			1	0	0		0	0	0
06 28 10 8 00am cDario	Dario	younger juvenile	m	0	0	0	1	0			0	0	0		0	0	0
06 28 10 8 30am cBrennan	Brennan	infant	m	1	0	0	0	0			1	0	0		0	0	0
06 28 10 8 30am cjoselito	joselito	subadult	m	0	0	0	0	1			0	insects	34		0	1	0
06 28 10 9 00 am cAlice	Alice	adult	f	0	0	0	0	1			0	unidentified	50		1	0	0
06 28 10 9 00 am cAmelia	Amelia	younger juvenile	f	0	0	0	0	1			0	palm heart	23	1	1	0	0
06 28 10 9 00 am cDario	Dario	younger juvenile	m	0	0	0	1	0			0	0	0		0	0	0
06 28 10 9 00 am cHarriet	Harriet	adult	f	1	0	0	0	0			0	0	0		0	0	0
06 28 10 9 00 am cRambo	Rambo	adult	m	0	0	1	0	0			0	unidentified	50		1	0	0
06 28 10 9 00 am cRonaldinha	Ronaldinha	adult	f	0	0	0	0	1			0	unidentified	50		1	0	0
06 28 10 9 00 am cVCstone	VCstone	subadult	f	0	0	0	1	1			0	unidentified	50		1	0	0
06 28 10 9 30 am cjoselito	joselito	subadult	m	0	0	0	1	0			0	0	0		0	0	0
06 28 10 9 30 am cWalker	Walker	older juvenile	m	0	0	0	1	0			0	0	0		0	0	0
06 29 10 11 00 am aCedazo	Cedazo	infant	f	1	0	0	0	0			1	0	0		0	0	0
06 29 10 11 00 am aIsabel	Isabel	adult	f	1	0	0	1	0			1	0	0		0	0	0
06 29 10 11 00 am aMatilda	Matilda	younger juvenile	f	0	0	1	0	0			0	higueron	6		1	0	0
06 29 10 11 00 am aMojita	Mojita	younger juvenile	f	0	0	0	0	1			0	insects	34		0	1	0
06 29 10 11 00 am aNapoleon	Napoleon	subadult	m	0	0	1	0	0			0	higueron	6		1	0	0
06 29 10 11 00 am aPedazo	Pedazo	infant	m	0	0	1	0	0			0	higueron	6		1	0	0
06 29 10 10 00am aChola	Chola	subadult	f	0	0	0	1	0			0	0	0		0	0	0
06 29 10 10 00am aHeath Ledger	Heath Ledger	adult	m	0	0	0	0	1			0	higueron	6		1	0	0
06 29 10 10 00am aHenry	Henry	older juvenile	m	0	0	1	0	0			0	higueron	6		1	0	0
06 29 10 10 00am aIsabel	Isabel	adult	f	0	0	1	0	0			0	higueron	6		1	0	0
06 29 10 10 00am aMargarita	Margarita	adult	f	0	0	0	0	1			0	higueron	6		1	0	0
06 29 10 10 00am aMatilda	Matilda	younger juvenile	f	0	0	1	0	1			0	higueron	6		1	0	0
06 29 10 10 00am aMojita	Mojita	younger juvenile	f	0	0	0	1	0			0	0	0		0	0	0
06 29 10 10 00am aNapoleon	Napoleon	subadult	m	0	0	0	1	1			0	higueron	6		1	0	0
06 29 10 10 00am aPedro	Pedro	older juvenile	m	1	0	0	0	0		1	0	0	0		0	0	0
06 29 10 10 30 am aCedazo	Cedazo	infant	f	1	0	0	0	0			1	0	0		0	0	0
06 29 10 10 30 am aFerdinand	Ferdinand	younger juvenile	m	1	0	0	0	1			1	yolillo	30		1	0	0
06 29 10 10 30 am aHenry	Henry	older juvenile	m	0	0	0	1	0			0	0	0		0	0	0
06 29 10 10 30 am aMargarita	Margarita	adult	f	0	0	0	1	0			0	0	0		0	0	0
06 29 10 10 30 am aMax	Max	adult	m	1	0	1	0	0			1	water	0		0	0	0
06 29 10 10 30 am aPedazo	Pedazo	infant	m	0	0	0	1	0			0	0	0		0	0	0
06 29 10 10 30 am aPedro	Pedro	older juvenile	m	0	0	0	1	0			0	0	0		0	0	0
06 29 10 6 00am aHeath Ledger	Heath Ledger	adult	m	1	0	0	0	0			1	0	0		0	0	0
06 29 10 6 00am aHenry	Henry	older juvenile	m	0	0	0	1	1			0	oil palm	21		1	0	0
06 29 10 6 00am aMugatu	Mugatu	adult	f	0	0	1	1	0			0	oil palm	21		1	0	0
06 29 10 7 00am aFerdinand	Ferdinand	younger juvenile	m	0	0	0	0	1			0	insects	34		0	1	0
06 29 10 7 00am aMax	Max	adult	m	0	0	0	0	1			0	insects	34		0	1	0
06 29 10 7 00am aNapoleon	Napoleon	subadult	m	0	0	0	1	1			0	insects	34		0	1	0
06 29 10 7 00am aPedro	Pedro	older juvenile	m	1	0	0	0	1			1	insects	34		0	1	0
06 29 10 7 30 am aCedazo	Cedazo	infant	f	0	0	0	0	1			0	higueron	6		1	0	0
06 29 10 7 30 am aChola	Chola	subadult	f	0	0	1	0	0			0	higueron	6		1	0	0
06 29 10 7 30 am aChristina	Christina	adult	f	0	0	0	0	1			0	insects	34	1	0	1	1
06 29 10 7 30 am aFerdinand	Ferdinand	younger juvenile	m	0	0	1	0	0			0	higueron	6		1	0	0
06 29 10 7 30 am aHarry Potter	Harry Potter	adult	m	0	0	0	0	1			0	higueron	6		1	0	0
06 29 10 7 30 am aIsabel	Isabel	adult	f	0	0	1	0	0			0	higueron	6		1	0	0
06 29 10 7 30 am aMax	Max	adult	m	0	0	0	0	1			0	higueron	6		1	0	0
06 29 10 7 30 am aMojita	Mojita	younger juvenile	f	0	0	1	0	0			0	higueron	6		1	0	0
06 29 10 7 30 am aNapoleon	Napoleon	subadult	m	0	0	1	0	0			0	higueron	6		1	0	0
06 29 10 7 30 am aPedro	Pedro	older juvenile	m	0	0	0	0	1			0	higueron	6		1	0	0
06 29 10 8 00am aChola	Chola	subadult	f	0	0	0	1	0			0	0	0		0	0	0
06 29 10 8 00am aChristina	Christina	adult	f	0	0	1	0	0			0	higueron	6		1	0	0
06 29 10 8 00am aHeath Ledger	Heath Ledger	adult	m	0	0	1	0	0			0	higueron	6		1	0	0
06 29 10 8 00am aIsabel	Isabel	adult	f	0	0	0	1	0			0	0	0		0	0	0
06 29 10 8 00am aMargarita	Margarita	adult	f	0	0	0	0	1			0	higueron	6		1	0	0
06 29 10 8 00am aNapoleon	Napoleon	subadult	m	0	0	0	0	1			0	higueron	6		1	0	0
06 29 10 8 00am aPedazo	Pedazo	infant	m	0	0	0	0	1			0	insects	34		0	1	0
06 29 10 8 30am aChola	Chola	subadult	f	0	0	1	0	0			0	higueron	6		1	0	0
06 29 10 8 30am aHenry	Henry	older juvenile	m	0	0	0	0	1			0	higueron	6		1	0	0
06 29 10 8 30am aIsabel	Isabel	adult	f	0	0	1	0	0			0	higueron	6		1	0	0
06 29 10 8 30am aMatilda	Matilda	younger juvenile	f	0	0	0	0	1			0	higueron	6		1	0	0
06 29 10 8 30am aNapoleon	Napoleon	subadult	m	0	0	1	0	0			0	higueron	6		1	0	0
06 29 10 8 30am aPedazo	Pedazo	infant	m	0	0	1	0	0			0	higueron	6		1	0	0
06 29 10 9 00 am aChristina	Christina	adult	f	0	0	0	0	1			0	noni	20		1	0	0
06 29 10 9 00 am aFerdinand	Ferdinand	younger juvenile	m	0	0	0	0	1			0	insects	34		0	1	0
06 29 10 9 00 am aHenry	Henry	older juvenile	m	0	0	0	0	1			0	insects	34		0	1	0
06 29 10 9 00 am aMatilda	Matilda	younger juvenile	f	1	0	0	0	0			0	0	0		0	0	0
06 29 10 9 00 am aMugatu	Mugatu	adult	f	0	0	1	0	1			0	panama hat	25		1	0	0
06 29 10 9 00 am aNapoleon	Napoleon	subadult	m	0	0	0	0	1			0	insects	34		0	1	0
06 29 10 9 00 am aPedro	Pedro	older juvenile	m	1	0	0	0	0		1	0	0	0		0	0	0
06 29 10 9 30 am aFerdinand	Ferdinand	younger juvenile	m	0	0	1	0	0			0	higueron	6		1	0	0
06 29 10 9 30 am aMargarita	Margarita	adult	f	0	0	0	1	0			0	0	0		0	0	0
06 29 10 9 30 am aMax	Max	adult	m	0	0	1	0	0			0	higueron	6		1	0	0
06 29 10 9 30 am aMojita	Mojita	younger juvenile	f	0	0	0	0	1			0	unidentified	50		1	0	0
06 29 10 9 30 am aPedazo	Pedazo	infant	m	1	0	0	1	0			1	0	0		0	0	0
07 01 10 10 00am bMauricio	Mauricio	older juvenile	m	0	0	0	0	1			0	insects	34		0	1	0
07 01 10 10 00am bSangria	Sangria	subadult	f	0	0	1	0	0			0	insects	34		0	1	0
07 01 10 10 30am bMauricio	Mauricio	older juvenile	m	0	0	0	1	0			0	0	0		0	0	0
07 01 10 11 00 am cAlice	Alice	adult	f	1	0	0	1	0			1	0	0		0	0	0
07 01 10 11 00 am cAmelia	Amelia	younger juvenile	f	0	0	0	0	1			0	insects	34		0	1	0
07 01 10 11 00 am cBrennan	Brennan	infant	m	0	0	0	1	0			0	0	0		0	0	0
07 01 10 11 00 am cjoselito	joselito	subadult	m	0	0	1	0	0			0	huevo de mono	15		1	0	0
07 01 10 11 00 am cRonaldinha	Ronaldinha	adult	f	0	0	0	1	0			0	0	0		0	0	0
07 01 10 7 00 am bElvira	Elvira	adult	f	0	0	0	1	0			0	0	0		0	0	0
07 01 10 7 00 am bElvisa	Elvisa	adult	f	0	0	0	1	1			0	insects	34		0	1	0
07 01 10 7 00 am bPablo	Pablo	adult	m	0	0	1	0	0			0	unidentified	50		1	0	0
07 01 10 7 00 am bSangria	Sangria	subadult	f	1	0	0	0	0		1	0	0	0		0	0	0
07 01 10 7 00 am bShakira	Shakira	subadult	f	0	0	0	1	0			0	0	0		0	0	0
07 01 10 8 00 am bElvisa	Elvisa	adult	f	0	0	0	0	1			0	insects	34		0	1	0
07 01 10 9 30 am bMauricio	Mauricio	older juvenile	m	0	0	1	0	1			0	insects	0	1	0	0	0
07 01 10 9 30 am bSangria	Sangria	subadult	f	0	0	0	0	1			0	panama hat	25		1	0	0
07 02 10 10 00am aChristina	Christina	adult	f	1	0	0	0	0			0	0	0		0	0	0
07 02 10 10 00am aFerdinand	Ferdinand	younger juvenile	m	0	0	0	1	1			0	insects	34		0	1	0
07 02 10 10 00am aHarry Potter	Harry Potter	adult	m	0	0	0	1	1			0	insects	34		0	1	0
07 02 10 10 00am aHeath Ledger	Heath Ledger	adult	m	0	0	1	0	1			0	insects	34		0	1	0
07 02 10 10 00am aIsabel	Isabel	adult	f	1	0	0	0	0			1	0	0		0	0	0
07 02 10 10 00am aMugatu	Mugatu	adult	f	0	0	0	0	1			0	panama hat	25		1	0	0
07 02 10 10 00am aNapoleon	Napoleon	subadult	m	0	0	0	1	0			0	0	0		0	0	0
07 02 10 10 30am aHeath Ledger	Heath Ledger	adult	m	0	0	0	1	1			0	oil palm	21		1	0	0
07 02 10 10 30am aIsabel	Isabel	adult	f	0	0	0	1	1			0	oil palm	21		1	0	0
07 02 10 10 30am aMax	Max	adult	m	0	0	0	1	1			0	oil palm	21		1	0	0
07 02 10 10 30am aMichelle	Michelle	adult	f	0	0	0	1	1			0	oil palm	21		1	0	0
07 02 10 10 30am aNapoleon	Napoleon	subadult	m	0	0	1	1	0			0	oil palm	21		1	0	0
07 02 10 11 00am aCedazo	Cedazo	infant	f	1	0	0	0	0			1	0	0		0	0	0
07 02 10 11 00am aChristina	Christina	adult	f	0	0	0	0	1			0	inga	8		1	0	0
07 02 10 11 00am aHenry	Henry	older juvenile	m	0	0	0	0	1			0	inga	8		1	0	0
07 02 10 11 00am aMatilda	Matilda	younger juvenile	f	0	0	0	1	1			0	guayaba	11		1	0	0
07 02 10 11 00am aMojita	Mojita	younger juvenile	f	0	0	0	1	0			0	0	0		0	0	0
07 02 10 11 00am aMugatu	Mugatu	adult	f	0	0	1	1	0			0	lemon gatorade berries	18		1	0	0
07 02 10 11 00am aPedazo	Pedazo	infant	m	1	0	0	0	0			0	0	0		0	0	0
07 02 10 6 30am aHeath Ledger	Heath Ledger	adult	m	0	0	1	0	1			0	oil palm	21		1	0	0
07 02 10 6 30am aMugatu	Mugatu	adult	f	0	0	0	0	1			0	panama hat	25		1	0	0
07 02 10 6 30am aPedro	Pedro	older juvenile	m	1	0	0	1	0			0	0	0		0	0	0
07 02 10 7 00 am aCedazo	Cedazo	infant	f	0	0	0	1	0			0	milk	0		0	0	0
07 02 10 7 00 am aFerdinand	Ferdinand	younger juvenile	m	0	0	0	0	1			0	unidentified	50		1	0	0
07 02 10 7 00 am aHarry Potter	Harry Potter	adult	m	0	0	0	1	0			0	0	0		0	0	0
07 02 10 7 00 am aHeath Ledger	Heath Ledger	adult	m	0	0	0	1	0			0	0	0		0	0	0
07 02 10 7 00 am aIsabel	Isabel	adult	f	0	0	0	0	1			0	oil palm	21		1	0	0
07 02 10 7 00 am aMatilda	Matilda	younger juvenile	f	0	0	1	1	0			0	oil palm	21		1	0	0
07 02 10 7 00 am aMax	Max	adult	m	0	0	0	1	0			0	0	0		0	0	0
07 02 10 7 00 am aMojita	Mojita	younger juvenile	f	0	0	1	1	0			0	oil palm	21		1	0	0
07 02 10 7 00 am aMugatu	Mugatu	adult	f	0	0	0	1	1			0	oil palm	21		1	0	0
07 02 10 7 00 am aPedazo	Pedazo	infant	m	0	0	0	1	0			0	0	0		0	0	0
07 02 10 7 00 am aPedro	Pedro	older juvenile	m	0	0	0	1	0			0	0	0		0	0	0
07 02 10 8 00 am aCedazo	Cedazo	infant	f	0	0	0	0	1			0	insects	34		0	1	0
07 02 10 8 00 am aChristina	Christina	adult	f	0	0	0	0	1			0	insects	34		0	1	0
07 02 10 8 00 am aFerdinand	Ferdinand	younger juvenile	m	0	0	0	0	1			0	insects	34		0	1	0
07 02 10 8 00 am aMatilda	Matilda	younger juvenile	f	0	0	0	0	1			0	noni	20		1	0	0
07 02 10 8 00 am aPedazo	Pedazo	infant	m	0	0	0	0	1			0	insects	34		0	1	0
07 02 10 8 00 am aPedro	Pedro	older juvenile	m	0	0	0	0	1			0	insects	34		0	1	0
07 02 10 8 30am aCedazo	Cedazo	infant	f	1	0	0	0	0			0	0	0		0	0	0
07 02 10 8 30am aChristina	Christina	adult	f	1	0	0	1	0			1	0	0		0	0	0
07 02 10 8 30am aFerdinand	Ferdinand	younger juvenile	m	0	0	0	0	1			0	insects	34		0	1	0
07 02 10 8 30am aHarry Potter	Harry Potter	adult	m	1	0	0	1	0	1		0	0	0		0	0	0
07 02 10 8 30am aHeath Ledger	Heath Ledger	adult	m	0	0	0	1	0			0	0	0		0	0	0
07 02 10 8 30am aMatilda	Matilda	younger juvenile	f	0	0	0	0	1			0	insects	34		0	1	0
07 02 10 8 30am aMojita	Mojita	younger juvenile	f	0	0	0	1	1			0	insects	34		0	1	0
07 02 10 8 30am aNapoleon	Napoleon	subadult	m	1	0	0	0	0		1	0	0	0		0	0	0
07 02 10 8 30am aPedazo	Pedazo	infant	m	0	0	1	0	0			0	berries	40		1	0	0
07 02 10 9 00 am aCedazo	Cedazo	infant	f	0	0	0	1	0			0	0	0		0	0	0
07 02 10 9 00 am aChola	Chola	subadult	f	0	0	0	1	0			0	0	0		0	0	0
07 02 10 9 00 am aFerdinand	Ferdinand	younger juvenile	m	0	0	0	1	0			0	0	0		0	0	0
07 02 10 9 00 am aHarry Potter	Harry Potter	adult	m	1	0	0	0	0		1	0	0	0		0	0	0
07 02 10 9 00 am aHenry	Henry	older juvenile	m	0	0	0	0	1			0	palm fruit	55		1	0	0
07 02 10 9 00 am aIsabel	Isabel	adult	f	1	0	0	1	0			0	0	0		0	0	0
07 02 10 9 00 am aMatilda	Matilda	younger juvenile	f	0	0	0	0	1			0	palm fruit	55		1	0	0
07 02 10 9 00 am aMichelle	Michelle	adult	f	0	0	0	1	0			0	0	0		0	0	0
07 02 10 9 00 am aPedazo	Pedazo	infant	m	1	0	0	1	0			1	0	0		0	0	0
07 02 10 9 30 am aCedazo	Cedazo	infant	f	1	0	0	1	0			1	0	0		0	0	0
07 02 10 9 30 am aChristina	Christina	adult	f	0	0	0	1	0			0	0	0		0	0	0
07 02 10 9 30 am aFerdinand	Ferdinand	younger juvenile	m	0	0	1	0	0			0	hat berries	13		1	0	0
07 02 10 9 30 am aHarry Potter	Harry Potter	adult	m	0	0	0	1	0			0	0	0		0	0	0
07 02 10 9 30 am aMichelle	Michelle	adult	f	0	0	0	1	0			0	0	0		0	0	0
07 02 10 9 30 am aMojita	Mojita	younger juvenile	f	1	0	0	1	0			1	0	0		0	0	0
07 02 10 9 30 am aPedro	Pedro	older juvenile	m	0	0	0	1	0			0	0	0		0	0	0
07 04 10 10 00am cAlice	Alice	adult	f	1	0	0	1	0			1	0	0		0	0	0
07 04 10 10 00am cBaxter	Baxter	adult	m	1	0	0	0	0			1	0	0		0	0	0
07 04 10 10 00am cBrennan	Brennan	infant	m	0	0	0	1	0			0	0	0		0	0	0
07 04 10 10 00am cDario	Dario	younger juvenile	m	0	0	0	1	0			0	0	0		0	0	0
07 04 10 10 00am cHarriet	Harriet	adult	f	1	0	0	0	0		1	0	0	0		0	0	0
07 04 10 10 00am cOrlando	Orlando	adult	m	1	0	0	0	0			1	0	0		0	0	0
07 04 10 10 00am cRambo	Rambo	adult	m	0	0	0	1	0			0	0	0		0	0	0
07 04 10 10 00am cRonaldinha	Ronaldinha	adult	f	0	0	1	0	0			0	insects	34		0	1	0
07 04 10 10 00am cVCstone	VCstone	subadult	f	0	0	1	1	0			0	insects	34		0	1	0
07 04 10 10 00am cWalker	Walker	older juvenile	m	0	0	0	1	1			0	piperaceae	27		1	0	0
07 04 10 10 30am cAmelia	Amelia	younger juvenile	f	1	0	0	0	0			0	0	0		0	0	0
07 04 10 10 30am cBrennan	Brennan	infant	m	0	0	0	1	0			0	0	0		0	0	0
07 04 10 10 30am cDario	Dario	younger juvenile	m	0	0	1	0	0			0	unidentified	50		1	0	0
07 04 10 10 30am cOrlando	Orlando	adult	m	0	0	0	1	0			0	0	0		0	0	0
07 04 10 10 30am cRonaldinha	Ronaldinha	adult	f	1	0	0	0	0		1	1	0	0		0	0	0
07 04 10 10 30am cVCstone	VCstone	subadult	f	0	0	0	1	1			0	guaitil	10		1	0	0
07 04 10 10 30am cWalker	Walker	older juvenile	m	1	0	0	0	0		1	0	0	0		0	0	0
07 04 10 11 00 am cAlice	Alice	adult	f	0	0	0	0	1			0	inga	8		1	0	0
07 04 10 11 00 am cAmelia	Amelia	younger juvenile	f	0	0	0	0	1			0	insects	34		0	1	0
07 04 10 11 00 am cBaxter	Baxter	adult	m	0	0	0	0	1			0	huevo de mono	15		1	0	0
07 04 10 11 00 am cBrennan	Brennan	infant	m	1	0	1	0	0			1	0	0		0	0	0
07 04 10 11 00 am cDario	Dario	younger juvenile	m	0	0	0	0	1			0	insects	34	1	0	1	1
07 04 10 11 00 am cmauricio	mauricio	older juvenile	m	0	0	0	0	1			0	insects	34		0	1	0
07 04 10 11 00 am cPatinka	Patinka	adult	f	0	0	0	0	1			0	insects	34		0	1	0
07 04 10 11 00 am cRonaldinha	Ronaldinha	adult	f	0	0	0	1	0			0	0	0		0	0	0
07 04 10 11 00 am cVCstone	VCstone	subadult	f	0	0	0	1	0			0	0	0		0	0	0
07 04 10 7 30am cAlice	Alice	adult	f	1	0	0	1	0		1	0	0	0		0	0	0
07 04 10 7 30am cAmelia	Amelia	younger juvenile	f	0	0	0	1	0			0	0	0		0	0	0
07 04 10 7 30am cBrennan	Brennan	infant	m	1	0	0	0	0			1	0	0		0	0	0
07 04 10 7 30am cRonaldinha	Ronaldinha	adult	f	1	0	0	0	0		1	0	0	0		0	0	0
07 04 10 7 30am cVCstone	VCstone	subadult	f	0	0	1	0	1			0	insects	34		0	1	0
07 04 10 7 30am cWalker	Walker	older juvenile	m	0	0	0	1	0			0	0	0		0	0	0
07 04 10 8 00 am cBaxter	Baxter	adult	m	0	0	0	0	1			0	lemon gatorade berries	18		1	0	0
07 04 10 8 00 am cHarriet	Harriet	adult	f	0	0	0	1	0			0	0	0		0	0	0
07 04 10 8 00 am cOrlando	Orlando	adult	m	0	0	0	0	1			0	lemon gatorade berries	18		1	0	0
07 04 10 8 00 am cRambo	Rambo	adult	m	1	0	0	1	0			0	0	0		0	0	0
07 04 10 8 00 am cVCstone	VCstone	subadult	f	0	0	0	1	0			0	0	0		0	0	0
07 04 10 8 30am cBaxter	Baxter	adult	m	1	0	0	0	0			1	0	0		0	0	0
07 04 10 8 30am cHarriet	Harriet	adult	f	1	0	0	0	0			1	0	0		0	0	0
07 04 10 8 30am cOrlando	Orlando	adult	m	0	0	0	0	1			0	insects	34		0	1	0
07 04 10 8 30am cRambo	Rambo	adult	m	1	0	0	0	0			1	0	0		0	0	0
07 04 10 8 30am cVCstone	VCstone	subadult	f	1	0	0	1	0			0	0	0		0	0	0
07 04 10 9 00 am cBaxter	Baxter	adult	m	0	0	0	0	1			0	insects	34		0	1	0
07 04 10 9 00 am cHarriet	Harriet	adult	f	1	0	0	0	0			0	0	0		0	0	0
07 04 10 9 00 am cPatinka	Patinka	adult	f	1	0	0	1	0			0	0	0		0	0	0
07 04 10 9 00 am cRambo	Rambo	adult	m	1	0	0	0	0			0	0	0		0	0	0
07 04 10 9 00 am cVCstone	VCstone	subadult	f	1	0	0	1	0			0	0	0		0	0	0
07 04 10 9 00 am cWalker	Walker	older juvenile	m	0	0	0	0	1			0	noni	20		1	0	0
07 04 10 9 30 am cAmelia	Amelia	younger juvenile	f	0	0	1	0	0			0	water	0		0	0	0
07 04 10 9 30 am cBaxter	Baxter	adult	m	1	0	1	0	0			1	lemon gatorade berries	18		1	0	0
07 04 10 9 30 am cBrennan	Brennan	infant	m	1	0	0	0	0			1	0	0		0	0	0
07 04 10 9 30 am cDario	Dario	younger juvenile	m	1	0	0	0	0			0	0	0		0	0	0
07 04 10 9 30 am cHarriet	Harriet	adult	f	0	0	0	1	0			0	0	0		0	0	0
07 04 10 9 30 am cjoselito	joselito	subadult	m	0	0	1	0	0			0	huevo de mono	15		1	0	0
07 04 10 9 30 am cRambo	Rambo	adult	m	1	0	0	0	0			1	0	0		0	0	0
07 04 10 9 30 am cRonaldinha	Ronaldinha	adult	f	0	0	1	0	0			0	water	0		0	0	0
07 04 10 9 30 am cVCstone	VCstone	subadult	f	0	0	1	1	0			0	insects	34		0	1	0
07 04 10 9 30 am cWalker	Walker	older juvenile	m	0	0	1	0	0			0	lemon gatorade berries	18		1	0	0
07 06 10 10 00am bElvira	Elvira	adult	f	0	0	0	1	0			0	0	0		0	0	0
07 06 10 10 00am bMrs Puffkins	Mrs Puffkins	adult	f	1	0	0	0	0		1	1	0	0		0	0	0
07 06 10 10 00am bRoxanne	Roxanne	adult	f	1	0	0	0	0			1	0	0		0	0	0
07 06 10 10 00am bShakira	Shakira	subadult	f	1	0	0	0	0			1	0	0		0	0	0
07 06 10 10 00am bSofia	Sofia	older juvenile	f	0	0	1	0	1			0	insects	34		0	1	0
07 06 10 10 30am bMrs Puffkins	Mrs Puffkins	adult	f	0	0	1	0	0			0	hyeronima berries	40		1	0	0
07 06 10 11 00 am bElvira	Elvira	adult	f	0	0	0	0	1			0	tropical almond	29		1	0	0
07 06 10 11 00 am bMauricio	Mauricio	older juvenile	m	0	0	0	1	0			0	0	0		0	0	0
07 06 10 11 00 am bPablo	Pablo	adult	m	0	0	0	1	0			0	0	0		0	0	0
07 06 10 11 00 am bRoxanne	Roxanne	adult	f	0	0	1	0	1			0	lemon gatorade berries	18		1	0	0
07 06 10 11 00 am bSangria	Sangria	subadult	f	1	0	0	1	0		1	0	0	0		0	0	0
07 06 10 11 00 am bShakira	Shakira	subadult	f	1	0	0	1	0		1	0	0	0		0	0	0
07 06 10 11 00 am bSofia	Sofia	older juvenile	f	1	0	0	1	0		1	0	0	0		0	0	0
07 06 10 11 00 am bSpike	Spike	adult	m	1	0	0	1	0		1	0	0	0		0	0	0
07 06 10 7 30 am bMauricio	Mauricio	older juvenile	m	1	0	0	1	0			1	0	0		0	0	0
07 06 10 7 30 am bMrs Puffkins	Mrs Puffkins	adult	f	0	0	1	0	1			0	insects	34		0	1	0
07 06 10 7 30 am bSangria	Sangria	subadult	f	0	0	0	0	1			0	insects	34		0	1	0
07 06 10 7 30 am bSofia	Sofia	older juvenile	f	0	0	0	1	0			0	0	0		0	0	0
07 06 10 7 30 am bSpike	Spike	adult	m	1	0	0	0	0			1	0	0		0	0	0
07 06 10 8 00 am bElvira	Elvira	adult	f	0	0	0	0	1			0	huevo de mono	15		1	0	0
07 06 10 8 00 am bSangria	Sangria	subadult	f	0	0	0	0	1			0	unidentified	50		1	0	0
07 06 10 8 00 am bSpike	Spike	adult	m	1	0	0	0	1			1	unidentified	50		1	0	0
07 06 10 8 30am bElvisa	Elvisa	adult	f	0	0	0	0	1			0	unidentified	50		1	0	0
07 06 10 9 00 am bMrs Puffkins	Mrs Puffkins	adult	f	1	0	0	0	0			1	0	0		0	0	0
07 06 10 9 00 am bNewman	Newman	adult	m	0	0	0	0	1			0	insects	34		0	1	0
07 06 10 9 00 am bRoxanne	Roxanne	adult	f	1	0	0	0	1			0	yolillo	30		1	0	0
07 06 10 9 00 am bSpike	Spike	adult	m	0	0	0	0	1			0	insects	34		0	1	0
07 06 10 9 30 am bSofia	Sofia	older juvenile	f	0	0	0	0	1			0	insects	34		0	1	0
07 07 10 10 00am aCedazo	Cedazo	infant	f	1	0	0	1	0			1	0	0		0	0	0
07 07 10 10 00am aHeath Ledger	Heath Ledger	adult	m	0	0	0	0	1			0	insects	34		0	1	0
07 07 10 10 00am aIsabel	Isabel	adult	f	0	0	0	0	1			0	insects	34		0	1	0
07 07 10 10 00am aMichelle	Michelle	adult	f	0	0	0	0	1			0	insects	34		0	1	0
07 07 10 10 00am aMojita	Mojita	younger juvenile	f	1	0	0	1	0			0	insects	34		0	1	0
07 07 10 6 30am aCedazo	Cedazo	infant	f	0	0	0	1	0			0	0	0		0	0	0
07 07 10 6 30am aChola	Chola	subadult	f	0	0	0	1	0			0	0	0		0	0	0
07 07 10 6 30am aFerdinand	Ferdinand	younger juvenile	m	0	0	1	1	0			0	hat berries	13		1	0	0
07 07 10 6 30am aHenry	Henry	older juvenile	m	0	0	1	0	0			0	panama hat	25		1	0	0
07 07 10 6 30am aMatilda	Matilda	younger juvenile	f	1	0	0	1	0			1	0	0		0	0	0
07 07 10 6 30am aMichelle	Michelle	adult	f	0	0	1	0	0			0	oil palm	21		1	0	0
07 07 10 6 30am aMojita	Mojita	younger juvenile	f	0	0	0	1	0			0	0	0		0	0	0
07 07 10 6 30am aPedazo	Pedazo	infant	m	0	0	0	1	0			0	0	0		0	0	0
07 07 10 7 00 am aCedazo	Cedazo	infant	f	1	0	0	1	0		1	0	0	0		0	0	0
07 07 10 7 00 am aChristina	Christina	adult	f	0	0	0	1	0			0	0	0		0	0	0
07 07 10 7 00 am aIsabel	Isabel	adult	f	1	0	0	0	0			1	0	0		0	0	0
07 07 10 7 00 am aMichelle	Michelle	adult	f	0	0	0	1	1			0	oil palm	21		1	0	0
07 07 10 7 00 am aMugatu	Mugatu	adult	f	0	0	1	0	0			0	insects	34		0	1	0
07 07 10 7 00 am aNapoleon	Napoleon	subadult	m	0	0	0	1	0			0	0	0		0	0	0
07 07 10 7 00 am aPedazo	Pedazo	infant	m	1	0	0	1	0			1	0	0		0	0	0
07 07 10 7 30 am aHeath Ledger	Heath Ledger	adult	m	1	0	0	0	0			1	0	0		0	0	0
07 07 10 7 30 am aMatilda	Matilda	younger juvenile	f	1	0	0	0	0			1	0	0		0	0	0
07 07 10 7 30 am aMugatu	Mugatu	adult	f	0	0	0	0	1			0	unidentified	50		1	0	0
07 07 10 7 30 am aNapoleon	Napoleon	subadult	m	0	0	0	0	1			0	unidentified	50		1	0	0
07 07 10 7 30 am aPedazo	Pedazo	infant	m	1	0	0	0	0			1	0	0		0	0	0
07 07 10 8 00 am aCedazo	Cedazo	infant	f	1	0	0	0	0			1	0	0		0	0	0
07 07 10 8 00 am aHeath Ledger	Heath Ledger	adult	m	1	0	0	0	0		1	0	0	0		0	0	0
07 07 10 8 00 am aHenry	Henry	older juvenile	m	0	0	1	0	0			0	opossum grapes	22		1	0	0
07 07 10 8 00 am aMatilda	Matilda	younger juvenile	f	0	0	1	0	0			0	opossum grapes	22		1	0	0
07 07 10 8 00 am aMugatu	Mugatu	adult	f	0	0	0	0	1			0	green pumpkins	55		1	0	0
07 07 10 8 00 am aPedazo	Pedazo	infant	m	0	0	0	0	1			0	unidentified	50		1	0	0
07 07 10 8 30am aChristina	Christina	adult	f	0	0	0	1	0			0	0	0		0	0	0
07 07 10 8 30am aFerdinand	Ferdinand	younger juvenile	m	0	0	0	1	0			0	0	0		0	0	0
07 07 10 8 30am aHeath Ledger	Heath Ledger	adult	m	0	0	0	0	1			0	unidentified	50		1	0	0
07 07 10 8 30am aHenry	Henry	older juvenile	m	0	0	0	1	1			0	insects	34		0	1	0
07 07 10 8 30am aIsabel	Isabel	adult	f	0	0	1	1	0			0	unidentified	50		1	0	0
07 07 10 8 30am aMatilda	Matilda	younger juvenile	f	0	0	0	1	0			0	0	0		0	0	0
07 07 10 8 30am aMichelle	Michelle	adult	f	0	0	0	1	0			0	0	0		0	0	0
07 07 10 8 30am aMojita	Mojita	younger juvenile	f	0	0	0	1	0			0	0	0		0	0	0
07 07 10 8 30am aMugatu	Mugatu	adult	f	0	0	1	0	1			0	unidentified	50		1	0	0
07 07 10 8 30am aPedazo	Pedazo	infant	m	1	0	0	0	0			1	0	0		0	0	0
07 07 10 9 00 am aFerdinand	Ferdinand	younger juvenile	m	0	0	0	1	0			0	0	0		0	0	0
07 07 10 9 00 am aHeath Ledger	Heath Ledger	adult	m	0	0	1	0	0			0	panama hat	25		1	0	0
07 07 10 9 00 am aHenry	Henry	older juvenile	m	0	0	0	1	0			0	0	0		0	0	0
07 07 10 9 00 am aMargarita	Margarita	adult	f	1	0	0	1	0			0	0	0		0	0	0
07 07 10 9 00 am aMatilda	Matilda	younger juvenile	f	0	0	0	1	0			0	0	0		0	0	0
07 07 10 9 00 am aMax	Max	adult	m	0	0	0	1	0			0	0	0		0	0	0
07 07 10 9 00 am aMichelle	Michelle	adult	f	0	0	1	0	0			0	panama hat	25		1	0	0
07 07 10 9 00 am aMojita	Mojita	younger juvenile	f	1	0	0	0	0			1	0	0		0	0	0
07 07 10 9 00 am aPedazo	Pedazo	infant	m	0	0	1	0	0			0	panama hat	25		1	0	0
07 07 10 9 00 am aPedro	Pedro	older juvenile	m	0	0	0	1	0			0	0	0		0	0	0
07 07 10 9 30am aCedazo	Cedazo	infant	f	1	0	0	1	0			1	0	0		0	0	0
07 07 10 9 30am aIsabel	Isabel	adult	f	0	0	0	0	1			0	insects	34		0	1	0
07 07 10 9 30am aMargarita	Margarita	adult	f	0	0	0	1	0			0	0	0		0	0	0
07 07 10 9 30am aMojita	Mojita	younger juvenile	f	0	0	0	0	1			0	insects	34		0	1	0
07 07 10 9 30am aMugatu	Mugatu	adult	f	0	0	0	0	1			0	insects	34		0	1	0
07 07 10 9 30am aPedazo	Pedazo	infant	m	1	0	0	0	0			1	0	0		0	0	0
07 08 10 7 00am cBaxter	Baxter	adult	m	1	0	0	0	0			1	0	0		0	0	0
07 08 10 7 00am cDario	Dario	younger juvenile	m	0	0	0	1	0			0	0	0		0	0	0
07 08 10 7 30am cAlice	Alice	adult	f	0	0	0	0	1			0	tropical almond	29		1	0	0
07 08 10 7 30am cBrennan	Brennan	infant	m	1	0	0	0	1			1	tropical almond	29		1	0	0
07 08 10 7 30am cDario	Dario	younger juvenile	m	0	0	1	0	0			0	tropical almond	29		1	0	0
07 08 10 7 30am cjoselito	joselito	subadult	m	0	0	1	0	0			0	tropical almond	29		1	0	0
07 08 10 7 30am cOrlando	Orlando	adult	m	0	0	0	0	1			0	tropical almond	29		1	0	0
07 08 10 7 30am cRambo	Rambo	adult	m	0	0	1	0	1			0	insects	34		0	1	0
07 08 10 7 30am cVCstone	VCstone	subadult	f	0	0	1	0	0			0	huevo de mono	15		1	0	0
07 09 10 10 00am bElvira	Elvira	adult	f	1	0	0	0	0			0	0	0		0	0	0
07 09 10 10 00am bMrs Puffkins	Mrs Puffkins	adult	f	0	0	0	1	0			0	0	0		0	0	0
07 09 10 10 00am bNewman	Newman	adult	m	0	0	0	1	0			0	0	0		0	0	0
07 09 10 10 00am bRoxanne	Roxanne	adult	f	1	0	0	0	0			0	0	0		0	0	0
07 09 10 10 00am bShakira	Shakira	subadult	f	0	0	0	1	0			0	0	0		0	0	0
07 09 10 10 00am bSofia	Sofia	older juvenile	f	0	0	0	1	0			0	0	0		0	0	0
07 09 10 10 00am bSpike	Spike	adult	m	0	0	0	1	0			0	0	0		0	0	0
07 09 10 6 30am bShakira	Shakira	subadult	f	0	0	0	0	1			0	huevo de mono	15		1	0	0
07 09 10 6 30am bSofia	Sofia	older juvenile	f	0	0	1	0	0			0	huevo de mono	15		1	0	0
07 09 10 7 30 am bSangria	Sangria	subadult	f	0	0	0	0	1			0	insects	34		0	1	0
07 09 10 7 30 am bSpike	Spike	adult	m	1	0	0	0	1			1	insects	34		0	1	0
07 09 10 8 00 am bRoxanne	Roxanne	adult	f	1	0	0	0	1			1	insects	34		0	1	0
07 09 10 8 00 am bSofia	Sofia	older juvenile	f	0	0	0	1	0			0	0	0		0	0	0
07 09 10 8 00 am bSpike	Spike	adult	m	1	0	0	1	0			1	0	0		0	0	0
07 09 10 8 30am bElvira	Elvira	adult	f	1	0	0	0	0			1	0	0		0	0	0
07 09 10 8 30am bMrs Puffkins	Mrs Puffkins	adult	f	0	0	1	0	0			0	huevo de mono	15		1	0	0
07 09 10 8 30am bRoxanne	Roxanne	adult	f	0	0	0	0	1			0	insects	34		0	1	0
07 09 10 8 30am bSofia	Sofia	older juvenile	f	0	0	1	0	0			0	caimito	4		1	0	0
07 09 10 9 00 am bElvira	Elvira	adult	f	0	0	1	0	0			0	guaitil	10		1	0	0
07 09 10 9 00 am bMrs Puffkins	Mrs Puffkins	adult	f	0	0	0	0	1			0	unidentified	50		1	0	0
07 09 10 9 00 am bSofia	Sofia	older juvenile	f	1	0	0	0	0			0	0	0		0	0	0
07 09 10 9 00 am bSpike	Spike	adult	m	1	0	0	0	0			1	0	0		0	0	0
07 09 10 9 00 am bZoro	Zoro	adult	m	0	0	0	0	1			0	guaitil	10		1	0	0
07 09 10 9 30 am bElvira	Elvira	adult	f	0	0	0	0	1			0	jobo	17		1	0	0
07 09 10 9 30 am bElvisa	Elvisa	adult	f	0	0	0	1	1			0	noni	20		1	0	0
07 09 10 9 30 am bZoro	Zoro	adult	m	1	0	0	0	0		1	0	0	0		0	0	0
07 12 10 10 00am aCedazo	Cedazo	infant	f	0	0	1	0	0			0	0	0		0	0	0
07 12 10 10 00am aHarry Potter	Harry Potter	adult	m	0	0	0	0	1			0	tropical almond	29		1	0	0
07 12 10 10 00am aHeath Ledger	Heath Ledger	adult	m	0	0	0	1	0			0	0	0		0	0	0
07 12 10 10 00am aHenry	Henry	older juvenile	m	0	0	1	0	0			0	lemon gatorade berries	18		1	0	0
07 12 10 10 00am aIsabel	Isabel	adult	f	0	0	0	1	0			0	0	0		0	0	0
07 12 10 10 00am aMatilda	Matilda	younger juvenile	f	0	0	1	0	1			0	tropical almond	29		1	0	0
07 12 10 10 00am aMojita	Mojita	younger juvenile	f	0	0	1	0	0			0	nance?	40		1	0	0
07 12 10 10 00am aMugatu	Mugatu	adult	f	0	0	0	1	0			0	0	0		0	0	0
07 12 10 10 00am aPedazo	Pedazo	infant	m	0	0	0	1	0			0	0	0		0	0	0
07 12 10 7 00am aIsabel	Isabel	adult	f	0	0	0	0	1			0	insects	34		0	1	0
07 12 10 7 00am aMargarita	Margarita	adult	f	1	0	0	0	0			1	0	0		0	0	0
07 12 10 7 00am aMichelle	Michelle	adult	f	0	0	0	0	1			0	insects	34		0	1	0
07 12 10 7 30 am aHeath Ledger	Heath Ledger	adult	m	0	0	0	0	1			0	insects	34		0	1	0
07 12 10 7 30 am aMax	Max	adult	m	0	0	1	0	0			0	noni	20		1	0	0
07 12 10 7 30 am aMojita	Mojita	younger juvenile	f	0	0	0	1	0			0	0	0		0	0	0
07 12 10 7 30 am aPedro	Pedro	older juvenile	m	0	0	0	1	0			0	0	0		0	0	0
07 12 10 8 00 am aFerdinand	Ferdinand	younger juvenile	m	0	0	0	0	1			0	insects	34		0	1	0
07 12 10 8 00 am aHenry	Henry	older juvenile	m	0	0	0	1	0			0	0	0		0	0	0
07 12 10 8 00 am aMatilda	Matilda	younger juvenile	f	0	0	0	0	1			0	insects	34		0	1	0
07 12 10 8 00 am aMugatu	Mugatu	adult	f	0	0	1	0	0			0	unidentified	50		1	0	0
07 12 10 8 00 am aPedazo	Pedazo	infant	m	0	0	0	1	0			0	0	0		0	0	0
07 12 10 8 30am aHenry	Henry	older juvenile	m	0	0	1	0	0			0	noni	20		1	0	0
07 12 10 8 30am aMichelle	Michelle	adult	f	0	0	0	0	1			0	insects	34		0	1	0
07 12 10 8 30am aMojita	Mojita	younger juvenile	f	0	0	0	0	1			0	noni	20		1	0	0
07 12 10 8 30am aMugatu	Mugatu	adult	f	1	0	0	0	0			0	0	0		0	0	0
07 12 10 8 30am aPedro	Pedro	older juvenile	m	0	0	0	1	0			0	0	0		0	0	0
07 12 10 9 30 am aHenry	Henry	older juvenile	m	1	0	0	0	0			0	0	0		0	0	0
07 12 10 9 30 am aMatilda	Matilda	younger juvenile	f	0	0	1	1	0			0	hat berries	13		1	0	0
07 12 10 9 30 am aMax	Max	adult	m	0	0	0	1	0			0	0	0		0	0	0
07 12 10 9 30 am aMojita	Mojita	younger juvenile	f	0	0	1	1	0			0	hat berries	13		1	0	0
07 12 10 9 30 am aPedazo	Pedazo	infant	m	0	0	0	0	1			0	hat berries	13		1	0	0
07 12 10 9 30 am aPedro	Pedro	older juvenile	m	0	0	0	1	0			0	0	0		0	0	0
07 15 10 3 00pm bElvira	Elvira	adult	f	0	0	0	0	1			0	guaitil	10		1	0	0
07 15 10 3 00pm bRoxanne	Roxanne	adult	f	1	0	0	0	0			1	0	0		0	0	0
07 17 10 10 00am bElvisa	Elvisa	adult	f	0	0	0	0	1			0	insects	34		0	1	0
07 17 10 10 00am bMrs Puffkins	Mrs Puffkins	adult	f	1	0	0	1	0			1	0	0		0	0	0
07 17 10 10 00am bZoro	Zoro	adult	m	0	0	0	1	0			0	0	0		0	0	0
07 17 10 10 30am bElvisa	Elvisa	adult	f	0	0	0	1	0			0	0	0		0	0	0
07 17 10 10 30am bRoxanne	Roxanne	adult	f	0	0	0	1	0			0	0	0		0	0	0
07 17 10 10 30am bZoro	Zoro	adult	m	1	0	0	0	0			0	0	0		0	0	0
07 17 10 11 00 am bElvira	Elvira	adult	f	1	0	0	0	0			1	0	0		0	0	0
07 17 10 11 00 am bMrs Puffkins	Mrs Puffkins	adult	f	0	0	0	1	0			0	0	0		0	0	0
07 17 10 11 00 am bSofia	Sofia	older juvenile	f	1	0	0	0	0			1	0	0		0	0	0
07 17 10 11 00 am bSpike	Spike	adult	m	0	0	0	0	1			0	lemon gatorade berries	18		1	0	0
07 17 10 7 00 am bSpike	Spike	adult	m	1	0	0	0	0			1	0	0		0	0	0
07 17 10 7 30 am bElvisa	Elvisa	adult	f	0	0	0	0	1			0	insects	34		0	1	0
07 17 10 7 30 am bShakira	Shakira	subadult	f	0	0	0	0	1			0	insects	34		0	1	0
07 17 10 7 30 am bSpike	Spike	adult	m	0	0	0	0	1			0	insects	34		0	1	0
07 17 10 8 00 am bElvisa	Elvisa	adult	f	1	0	1	0	0			1	pejibaye	26		1	0	0
07 17 10 8 00 am bNewman	Newman	adult	m	0	0	1	0	0			0	pejibaye	26		1	0	0
07 17 10 8 30am bElvisa	Elvisa	adult	f	0	0	0	0	1			0	noni	20		1	0	0
07 17 10 9 00 am bElvisa	Elvisa	adult	f	0	0	0	0	1			0	insects	34		0	1	0
07 17 10 9 00 am bNewman	Newman	adult	m	0	0	1	0	0			0	insects	34		0	1	0
07 17 10 9 00 am bSofia	Sofia	older juvenile	f	0	0	0	0	1			0	insects	34		0	1	0
07 17 10 9 00 am bSpike	Spike	adult	m	0	0	0	0	1			0	insects	34		0	1	0
07 17 10 9 00 am bZoro	Zoro	adult	m	0	0	0	0	1			0	insects	34		0	1	0
07 17 10 9 30 am bMrs Puffkins	Mrs Puffkins	adult	f	0	0	0	0	1			0	noni juice	20		1	0	0
07 17 10 9 30 am bNewman	Newman	adult	m	0	0	1	0	1			0	yolillo	30		1	0	0
07 17 10 9 30 am bZoro	Zoro	adult	m	0	0	1	0	1			0	insects	34		0	1	0
07 18 10 10 00am aMatilda	Matilda	younger juvenile	f	0	0	0	0	1			0	insects	34		0	1	0
07 18 10 10 00am aMichelle	Michelle	adult	f	0	0	0	0	1			0	insects	34		0	1	0
07 18 10 10 00am aMojita	Mojita	younger juvenile	f	0	0	1	0	0			0	noni	20		1	0	0
07 18 10 10 00am aPedro	Pedro	older juvenile	m	0	0	0	0	1			0	noni	20		1	0	0
07 18 10 6 30am aChristina	Christina	adult	f	0	0	1	0	0			0	hat berries	13		1	0	0
07 18 10 6 30am aHeath Ledger	Heath Ledger	adult	m	0	0	0	1	0			0	0	0		0	0	0
07 18 10 6 30am aMargarita	Margarita	adult	f	0	0	0	1	0			0	0	0		0	0	0
07 18 10 6 30am aMichelle	Michelle	adult	f	0	0	1	1	0			0	hat berries	13		1	0	0
07 18 10 6 30am aMojita	Mojita	younger juvenile	f	0	0	1	0	1			0	hat berries	13		1	0	0
07 18 10 6 30am aNapoleon	Napoleon	subadult	m	0	0	1	1	0			0	hat berries	13		1	0	0
07 18 10 6 30am aPedro	Pedro	older juvenile	m	0	0	0	1	1			0	hat berries	13		1	0	0
07 18 10 7 00 am aCedazo	Cedazo	infant	f	0	0	1	0	0			0	0	0		0	0	0
07 18 10 7 00 am aIsabel	Isabel	adult	f	0	0	0	1	0			0	0	0		0	0	0
07 18 10 7 00 am aMargarita	Margarita	adult	f	0	0	0	0	1			0	hat berries	13		1	0	0
07 18 10 7 00 am aMatilda	Matilda	younger juvenile	f	0	0	0	0	1			0	insects	34		0	1	0
07 18 10 7 00 am aMax	Max	adult	m	0	0	0	1	0			0	0	0		0	0	0
07 18 10 7 00 am aMojita	Mojita	younger juvenile	f	0	0	0	1	0			0	0	0		0	0	0
07 18 10 7 00 am aPedazo	Pedazo	infant	m	1	0	0	0	0			0	0	0		0	0	0
07 18 10 7 00 am aPedro	Pedro	older juvenile	m	0	0	0	1	0			0	0	0		0	0	0
07 18 10 7 30 am aFerdinand	Ferdinand	younger juvenile	m	1	0	0	0	0			1	0	0		0	0	0
07 18 10 7 30 am aHenry	Henry	older juvenile	m	1	0	0	0	0			1	0	0		0	0	0
07 18 10 7 30 am aMichelle	Michelle	adult	f	0	0	0	0	1			0	panama hat	25		1	0	0
07 18 10 7 30 am aMugatu	Mugatu	adult	f	0	0	0	0	1			0	panama hat	25		1	0	0
07 18 10 7 30 am aNapoleon	Napoleon	subadult	m	0	0	1	1	0			0	oil palm	21		1	0	0
07 18 10 7 30 am aPedro	Pedro	older juvenile	m	0	0	0	0	1			0	insects	34		0	1	0
07 18 10 8 00 am aCedazo	Cedazo	infant	f	0	0	0	1	0			0	0	0		0	0	0
07 18 10 8 00 am aMichelle	Michelle	adult	f	0	0	0	1	1			0	oil palm	21		1	0	0
07 18 10 8 00 am aMojita	Mojita	younger juvenile	f	0	0	0	0	1			0	oil palm	21		1	0	0
07 18 10 8 00 am aMugatu	Mugatu	adult	f	0	0	1	1	0			0	oil palm	21		1	0	0
07 18 10 8 00 am aNapoleon	Napoleon	subadult	m	0	0	0	1	1			0	oil palm	21		1	0	0
07 18 10 8 00 am aPedazo	Pedazo	infant	m	1	0	0	0	0			1	0	0		0	0	0
07 18 10 8 30am aChristina	Christina	adult	f	1	0	0	0	0			1	0	0		0	0	0
07 18 10 8 30am aIsabel	Isabel	adult	f	1	0	0	0	0			1	0	0		0	0	0
07 18 10 9 00 am aCedazo	Cedazo	infant	f	0	0	0	0	1			0	bejuco de agua	39		1	0	0
07 18 10 9 00 am aChola	Chola	subadult	f	1	0	0	0	0			1	0	0		0	0	0
07 18 10 9 00 am aMax	Max	adult	m	0	0	0	0	1			0	hat berries	13		1	0	0
07 18 10 9 00 am aMojita	Mojita	younger juvenile	f	0	0	0	0	1			0	insects	34	1	0	1	1
07 18 10 9 00 am aPedazo	Pedazo	infant	m	1	0	0	1	0			1	0	0		0	0	0
07 18 10 9 30am aHeath Ledger	Heath Ledger	adult	m	1	0	0	0	0			1	0	0		0	0	0
07 18 10 9 30am aMojita	Mojita	younger juvenile	f	0	0	0	0	1			0	insects	34		0	1	0
07 18 10 9 30am aPedro	Pedro	older juvenile	m	0	0	0	0	1			0	unidentified	50		1	0	0
07 20 10 10 00am cAlice	Alice	adult	f	0	0	1	0	0			0	lemon gatorade berries	18		1	0	0
07 20 10 10 00am cAmelia	Amelia	younger juvenile	f	0	0	1	0	0			0	tropical almond	29		1	0	0
07 20 10 10 00am cBaxter	Baxter	adult	m	1	0	0	1	0			1	0	0		0	0	0
07 20 10 10 00am cBrennan	Brennan	infant	m	1	0	0	0	0			1	0	0		0	0	0
07 20 10 10 00am cDario	Dario	younger juvenile	m	0	0	0	0	1			0	lemon gatorade berries	18		1	0	0
07 20 10 10 00am cjoselito	joselito	subadult	m	1	0	0	1	0			1	0	0		0	0	0
07 20 10 10 00am cOrlando	Orlando	adult	m	0	0	0	0	1			0	lemon gatorade berries	18		1	0	0
07 20 10 10 00am cPatinka	Patinka	adult	f	0	0	0	0	1			0	lemon gatorade berries	18		1	0	0
07 20 10 10 00am cRambo	Rambo	adult	m	1	0	0	0	0			1	0	0		0	0	0
07 20 10 10 00am cRonaldinha	Ronaldinha	adult	f	1	0	0	1	0			1	0	0		0	0	0
07 20 10 10 00am cVCstone	VCstone	subadult	f	1	0	0	0	0			1	0	0		0	0	0
07 20 10 10 30am cAlice	Alice	adult	f	0	0	0	1	0			0	0	0		0	0	0
07 20 10 10 30am cAmelia	Amelia	younger juvenile	f	0	0	1	0	0			0	tropical almond	29		1	0	0
07 20 10 10 30am cBrennan	Brennan	infant	m	0	0	1	0	0			0	0	0		0	0	0
07 20 10 10 30am cHarriet	Harriet	adult	f	1	0	0	0	0		1	0	0	0		0	0	0
07 20 10 10 30am cOrlando	Orlando	adult	m	1	0	0	0	0		1	0	0	0		0	0	0
07 20 10 10 30am cPatinka	Patinka	adult	f	0	0	0	1	0			0	0	0		0	0	0
07 20 10 10 30am cRonaldinha	Ronaldinha	adult	f	1	0	0	1	0		1	0	0	0		0	0	0
07 20 10 10 30am cVCstone	VCstone	subadult	f	0	0	0	1	0			0	0	0		0	0	0
07 20 10 10 30am cWalker	Walker	older juvenile	m	0	0	0	1	0			0	0	0		0	0	0
07 20 10 11 00 am cAlice	Alice	adult	f	0	0	0	1	0			0	0	0		0	0	0
07 20 10 11 00 am cAmelia	Amelia	younger juvenile	f	0	0	0	1	0			0	0	0		0	0	0
07 20 10 11 00 am cBaxter	Baxter	adult	m	0	0	0	1	0			0	0	0		0	0	0
07 20 10 11 00 am cBrennan	Brennan	infant	m	0	0	0	1	0			0	0	0		0	0	0
07 20 10 11 00 am cDario	Dario	younger juvenile	m	0	0	0	1	0			0	0	0		0	0	0
07 20 10 11 00 am cHarriet	Harriet	adult	f	0	0	0	1	0			0	0	0		0	0	0
07 20 10 11 00 am cjoselito	joselito	subadult	m	0	0	0	1	0			0	0	0		0	0	0
07 20 10 11 00 am cOrlando	Orlando	adult	m	0	0	0	1	0			0	0	0		0	0	0
07 20 10 11 00 am cPatinka	Patinka	adult	f	1	0	0	1	0		1	0	0	0		0	0	0
07 20 10 11 00 am cRambo	Rambo	adult	m	1	0	0	0	0		1	0	0	0		0	0	0
07 20 10 11 00 am cRonaldinha	Ronaldinha	adult	f	0	0	0	1	0			0	0	0		0	0	0
07 20 10 11 00 am cWalker	Walker	older juvenile	m	1	0	0	1	0		1	0	0	0		0	0	0
07 20 10 6 30am cAmelia	Amelia	younger juvenile	f	0	0	1	0	0			0	tropical almond	29		1	0	0
07 20 10 6 30am cBaxter	Baxter	adult	m	0	0	0	0	1			0	insects	34		0	1	0
07 20 10 6 30am cDario	Dario	younger juvenile	m	0	0	0	0	1			0	insects	34		0	1	0
07 20 10 6 30am cHarriet	Harriet	adult	f	0	0	0	1	0			0	0	0		0	0	0
07 20 10 6 30am cRambo	Rambo	adult	m	0	0	1	0	0			0	coconut	37		1	0	0
07 20 10 6 30am cRonaldinha	Ronaldinha	adult	f	0	0	0	1	1			0	0	0		0	0	0
07 20 10 6 30am cVCstone	VCstone	subadult	f	0	0	1	0	0			0	insects	34		0	1	0
07 20 10 6 30am cWalker	Walker	older juvenile	m	0	0	0	0	1			0	insects	34		0	1	0
07 20 10 7 00 am cAmelia	Amelia	younger juvenile	f	0	0	0	0	1			0	guaitil	10		1	0	0
07 20 10 7 00 am cBrennan	Brennan	infant	m	0	0	0	1	1			0	guaitil	10		1	0	0
07 20 10 7 00 am cHarriet	Harriet	adult	f	0	0	0	0	1			0	guaitil	10		1	0	0
07 20 10 7 00 am cjoselito	joselito	subadult	m	0	0	0	1	0			0	0	0		0	0	0
07 20 10 7 00 am cRambo	Rambo	adult	m	1	0	0	1	0		1	0	0	0		0	0	0
07 20 10 7 00 am cRonaldinha	Ronaldinha	adult	f	0	0	0	0	1			0	insects	34		0	1	0
07 20 10 7 00 am cVCstone	VCstone	subadult	f	0	0	0	1	0			0	0	0		0	0	0
07 20 10 7 30 am cAmelia	Amelia	younger juvenile	f	0	0	0	0	1			0	insects	34		0	1	0
07 20 10 7 30 am cDario	Dario	younger juvenile	m	0	0	1	0	0			0	huevo de mono	15		1	0	0
07 20 10 7 30 am cVCstone	VCstone	subadult	f	0	0	0	0	1			0	unidentified	50		1	0	0
07 20 10 7 30 am cWalker	Walker	older juvenile	m	0	0	1	0	0			0	insects	34		0	1	0
07 20 10 8 30am cAlice	Alice	adult	f	0	0	0	1	1			0	insects	34		0	1	0
07 20 10 8 30am cAmelia	Amelia	younger juvenile	f	0	0	0	0	1			0	insects	34		0	1	0
07 20 10 8 30am cBaxter	Baxter	adult	m	0	0	0	1	0			0	0	0		0	0	0
07 20 10 8 30am cBrennan	Brennan	infant	m	1	0	0	1	0			1	0	0		0	0	0
07 20 10 8 30am cjoselito	joselito	subadult	m	1	0	0	1	0			1	0	0		0	0	0
07 20 10 8 30am cPatinka	Patinka	adult	f	0	0	0	0	1			0	insects	34		0	1	0
07 20 10 8 30am cRambo	Rambo	adult	m	0	0	0	1	0			0	0	0		0	0	0
07 20 10 8 30am cVCstone	VCstone	subadult	f	0	0	0	1	1			0	insects	34		0	1	0
07 20 10 8 30am cWalker	Walker	older juvenile	m	0	0	0	0	1			0	insects	34	1	0	1	1
07 20 10 9 00 am cAlice	Alice	adult	f	0	0	0	1	0			0	0	0		0	0	0
07 20 10 9 00 am cAmelia	Amelia	younger juvenile	f	0	0	0	0	1			0	insects	34		0	1	0
07 20 10 9 00 am cBrennan	Brennan	infant	m	0	0	0	1	0			0	0	0		0	0	0
07 20 10 9 00 am cHarriet	Harriet	adult	f	0	0	1	0	1			0	insects	34		0	1	0
07 20 10 9 00 am cOrlando	Orlando	adult	m	0	0	0	0	1			0	insects	34		0	1	0
07 20 10 9 00 am cRambo	Rambo	adult	m	0	0	0	1	1			0	insects	34	1	0	1	1
07 20 10 9 00 am cVCstone	VCstone	subadult	f	0	0	1	0	0			0	guayaba	11		1	0	0
07 20 10 9 00 am cWalker	Walker	older juvenile	m	0	0	0	0	1			0	insects	34	1	0	1	1
07 20 10 9 30 am cAlice	Alice	adult	f	0	0	1	0	0			0	tropical almond	29		1	0	0
07 20 10 9 30 am cAmelia	Amelia	younger juvenile	f	0	0	0	0	1			0	insects	34		0	1	0
07 20 10 9 30 am cBaxter	Baxter	adult	m	0	0	0	0	1			0	tropical almond	29		1	0	0
07 20 10 9 30 am cHarriet	Harriet	adult	f	0	0	0	0	1			0	tropical almond	29		1	0	0
07 20 10 9 30 am cjoselito	joselito	subadult	m	0	0	0	1	1			0	tropical almond	29		1	0	0
07 20 10 9 30 am cOrlando	Orlando	adult	m	0	0	0	1	0			0	0	0		0	0	0
07 20 10 9 30 am cRambo	Rambo	adult	m	1	0	0	0	0		1	0	0	0		0	0	0
07 20 10 9 30 am cVCstone	VCstone	subadult	f	1	0	0	1	0			1	0	0		0	0	0
07 21 10 10 00am bElvira	Elvira	adult	f	1	0	0	0	0			1	0	0		0	0	0
07 21 10 10 00am bShakira	Shakira	subadult	f	0	0	0	1	0			0	0	0		0	0	0
07 21 10 10 00am bSpike	Spike	adult	m	1	0	0	0	0		1	0	0	0		0	0	0
07 21 10 10 30am bElvira	Elvira	adult	f	0	0	0	0	1			0	insects	34		0	1	0
07 21 10 10 30am bMrs Puffkins	Mrs Puffkins	adult	f	1	0	0	0	0			1	0	0		0	0	0
07 21 10 10 30am bSangria	Sangria	subadult	f	0	0	0	0	1			0	insects	34		0	1	0
07 21 10 10 30am bSpike	Spike	adult	m	1	0	0	0	0			1	0	0		0	0	0
07 21 10 11 00 am bElvira	Elvira	adult	f	0	0	0	0	1			0	huevo de mono	15		1	0	0
07 21 10 11 00 am bMrs Puffkins	Mrs Puffkins	adult	f	1	0	0	0	0			1	0	0		0	0	0
07 21 10 11 00 am bSangria	Sangria	subadult	f	0	0	0	0	1			0	tropical almond	29		1	0	0
07 21 10 11 00 am bShakira	Shakira	subadult	f	0	0	0	0	1			0	tropical almond	29		1	0	0
07 21 10 11 00 am bSofia	Sofia	older juvenile	f	1	0	0	1	0			1	0	0		0	0	0
07 21 10 11 00 am bSpike	Spike	adult	m	1	0	0	1	0			1	0	0		0	0	0
07 21 10 11 00 am bZoro	Zoro	adult	m	1	0	0	0	0			0	0	0		0	0	0
07 21 10 7 30 am bElvira	Elvira	adult	f	0	0	1	0	0			0	huevo de mono	15		1	0	0
07 21 10 7 30 am bRoxanne	Roxanne	adult	f	0	0	0	0	1			0	insects	34		0	1	0
07 21 10 7 30 am bSpike	Spike	adult	m	1	0	0	1	0		1	0	0	0		0	0	0
07 21 10 8 30am bElvisa	Elvisa	adult	f	0	0	0	0	1			0	insects	34		0	1	0
07 21 10 9 00 am bElvisa	Elvisa	adult	f	0	0	1	1	0			0	insects	34		0	1	0
07 21 10 9 00 am bZoro	Zoro	adult	m	1	0	0	1	0		1	0	0	0		0	0	0
07 21 10 9 30 am bElvira	Elvira	adult	f	0	0	0	0	1			0	insects	34		0	1	0
07 21 10 9 30 am bMrs Puffkins	Mrs Puffkins	adult	f	1	0	0	0	0			1	0	0		0	0	0
07 21 10 9 30 am bNewman	Newman	adult	m	1	0	0	0	0			1	0	0		0	0	0
07 21 10 9 30 am bRoxanne	Roxanne	adult	f	0	0	0	0	1			0	insects	34		0	1	0
07 21 10 9 30 am bSangria	Sangria	subadult	f	0	0	0	0	1			0	insects	34		0	1	0
07 21 10 9 30 am bSofia	Sofia	older juvenile	f	0	0	1	0	0			0	insects	34		0	1	0
07 24 10 3 00 pm cAmelia	Amelia	younger juvenile	f	0	0	1	0	0			0	tropical almond	29		1	0	0
07 24 10 3 00 pm cBaxter	Baxter	adult	m	0	0	0	0	1			0	tropical almond	29		1	0	0
07 24 10 3 00 pm cOrlando	Orlando	adult	m	0	0	0	0	1			0	tropical almond	29		1	0	0
07 24 10 3 00 pm cRonaldinha	Ronaldinha	adult	f	0	0	0	0	1			0	insects	34		0	1	0
07 24 10 3 00 pm cVCstone	VCstone	subadult	f	0	0	0	0	1			0	insects	34		0	1	0
07 24 10 3 30pm cAlice	Alice	adult	f	0	0	0	1	1			0	unidentified	50		1	0	0
07 24 10 3 30pm cBrennan	Brennan	infant	m	0	0	0	1	0			0	0	0		0	0	0
07 24 10 3 30pm cDario	Dario	younger juvenile	m	0	0	0	1	0			0	0	0		0	0	0
07 24 10 3 30pm cmauricio	mauricio	older juvenile	m	1	0	0	0	0			1	0	0		0	0	0
07 24 10 3 30pm cOrlando	Orlando	adult	m	0	0	0	1	0			0	0	0		0	0	0
07 24 10 3 30pm cPatinka	Patinka	adult	f	1	0	0	0	0			1	0	0		0	0	0
07 24 10 3 30pm cVCstone	VCstone	subadult	f	0	0	0	0	1			0	insects	34		0	1	0
07 24 10 4 00pm cAlice	Alice	adult	f	0	0	0	0	1			0	insects	34		0	1	0
07 24 10 4 00pm cAmelia	Amelia	younger juvenile	f	0	0	0	0	1			0	insects	34		0	1	0
07 24 10 4 00pm cBrennan	Brennan	infant	m	0	0	1	0	0			0	tropical almond	29		1	0	0
07 24 10 4 00pm cDario	Dario	younger juvenile	m	0	0	1	0	0			0	tropical almond	29		1	0	0
07 24 10 4 00pm cjoselito	joselito	subadult	m	0	0	1	0	0			0	insects	34		0	1	0
07 24 10 4 00pm cPatinka	Patinka	adult	f	0	0	0	0	1			0	insects	34		0	1	0
07 24 10 4 00pm cRambo	Rambo	adult	m	0	0	0	0	1			0	insects	34		0	1	0
07 24 10 4 00pm cVCstone	VCstone	subadult	f	0	0	0	0	1			0	insects	34		0	1	0
07 24 10 4 00pm cWalker	Walker	older juvenile	m	0	0	1	0	0			0	tropical almond	29		1	0	0
07 24 10 4 30pm cAmelia	Amelia	younger juvenile	f	0	0	0	0	1			0	tropical almond	29		1	0	0
07 24 10 4 30pm cDario	Dario	younger juvenile	m	0	0	0	1	0			0	0	0		0	0	0
07 24 10 4 30pm cHarriet	Harriet	adult	f	0	0	0	0	1			0	tropical almond	29		1	0	0
07 24 10 4 30pm cjoselito	joselito	subadult	m	0	0	1	0	0			0	tropical almond	29		1	0	0
07 24 10 4 30pm cRambo	Rambo	adult	m	0	0	1	0	0			0	tropical almond	29		1	0	0
07 24 10 4 30pm cRonaldinha	Ronaldinha	adult	f	0	0	1	0	0			0	tropical almond	29		1	0	0
07 24 10 4 30pm cWalker	Walker	older juvenile	m	0	0	0	0	1			0	insects	34		0	1	0
07 24 10 5 00pm cAlice	Alice	adult	f	0	0	1	0	0			0	tropical almond	29		1	0	0
07 24 10 5 00pm cBaxter	Baxter	adult	m	0	0	0	0	1			0	tropical almond	29		1	0	0
07 24 10 5 00pm cHarriet	Harriet	adult	f	0	0	0	0	1			0	insects	34		0	1	0
07 24 10 5 00pm cOrlando	Orlando	adult	m	0	0	0	0	1			0	insects	34		0	1	0
07 24 10 5 00pm cRambo	Rambo	adult	m	0	0	1	0	0			0	guayaba	11		1	0	0
07 24 10 5 00pm cVCstone	VCstone	subadult	f	0	0	0	0	1			0	mano de tigre	41		1	0	0
07 25 10 10 00am bElvisa	Elvisa	adult	f	0	0	0	1	1			0	insects	34		0	1	0
07 25 10 10 00am bPablo	Pablo	adult	m	0	0	0	0	1			0	insects	34		0	1	0
07 25 10 10 00am bRoxanne	Roxanne	adult	f	0	0	0	0	1			0	insects	34		0	1	0
07 25 10 10 00am bSofia	Sofia	older juvenile	f	0	0	1	0	0			0	guaitil	10		1	0	0
07 25 10 10 00am bSpike	Spike	adult	m	0	0	0	0	1			0	guaitil	10		1	0	0
07 25 10 6 30am bPablo	Pablo	adult	m	1	0	0	1	0			1	0	0		0	0	0
07 25 10 7 00 am bPablo	Pablo	adult	m	0	0	0	0	1			0	lemon gatorade berries	18		1	0	0
07 25 10 7 30 am bMauricio	Mauricio	older juvenile	m	0	0	0	1	0			0	0	0		0	0	0
07 25 10 7 30 am bNewman	Newman	adult	m	0	0	0	0	1			0	insects	34		0	1	0
07 25 10 7 30 am bSangria	Sangria	subadult	f	0	0	0	1	0			0	0	0		0	0	0
07 25 10 8 00 am bElvira	Elvira	adult	f	0	0	0	0	1			0	huevo de mono	15		1	0	0
07 25 10 8 00 am bMauricio	Mauricio	older juvenile	m	0	0	1	0	1			0	inga	8		1	0	0
07 25 10 8 00 am bNewman	Newman	adult	m	0	0	0	1	0			0	0	0		0	0	0
07 25 10 8 00 am bShakira	Shakira	subadult	f	0	0	0	1	0			0	0	0		0	0	0
07 25 10 8 00 am bSofia	Sofia	older juvenile	f	0	0	1	0	0			0	tropical almond	29		1	0	0
07 25 10 8 30am bMauricio	Mauricio	older juvenile	m	0	0	0	0	1			0	insects	34		0	1	0
07 25 10 9 00 am bElvira	Elvira	adult	f	0	0	1	0	1			0	jobo	17		1	0	0
07 25 10 9 00 am bMrs Puffkins	Mrs Puffkins	adult	f	0	0	1	0	0			0	jobo	17		1	0	0
07 25 10 9 00 am bSangria	Sangria	subadult	f	0	0	0	0	1			0	unidentified	50		1	0	0
07 25 10 9 00 am bSofia	Sofia	older juvenile	f	0	0	0	0	1			0	jobo	17		1	0	0
07 25 10 9 00 am bSpike	Spike	adult	m	0	0	0	0	1			0	insects	34		0	1	0
07 25 10 9 30 am bMauricio	Mauricio	older juvenile	m	1	0	0	0	0			1	0	0		0	0	0
07 25 10 9 30 am bSangria	Sangria	subadult	f	0	0	0	1	0			0	0	0		0	0	0
07 25 10 9 30 am bSpike	Spike	adult	m	1	0	0	1	0			1	0	0		0	0	0
07 28 10 10 00am cAlice	Alice	adult	f	0	0	1	0	1			0	insects	34		0	1	0
07 28 10 10 00am cBaxter	Baxter	adult	m	1	0	0	0	0			1	0	0		0	0	0
07 28 10 10 00am cBrennan	Brennan	infant	m	1	0	0	1	0			1	0	0		0	0	0
07 28 10 10 00am cDario	Dario	younger juvenile	m	1	0	0	1	0			1	0	0		0	0	0
07 28 10 10 00am cOrlando	Orlando	adult	m	0	0	0	1	0			0	0	0		0	0	0
07 28 10 10 00am cRambo	Rambo	adult	m	0	0	1	0	0			0	lemon gatorade berries	18		1	0	0
07 28 10 10 00am cRonaldinha	Ronaldinha	adult	f	0	0	1	0	0			0	huevo de mono	15		1	0	0
07 28 10 10 00am cVCstone	VCstone	subadult	f	0	0	0	1	0			0	0	0		0	0	0
07 28 10 10 00am cWalker	Walker	older juvenile	m	1	0	0	0	0			0	0	0		0	0	0
07 28 10 10 30am cAlice	Alice	adult	f	1	0	0	1	0			1	0	0		0	0	0
07 28 10 10 30am cBrennan	Brennan	infant	m	0	0	0	0	1			0	mano de tigre	41		1	0	0
07 28 10 10 30am cPatinka	Patinka	adult	f	0	0	0	1	0			0	0	0		0	0	0
07 28 10 10 30am cRambo	Rambo	adult	m	0	0	0	1	0			0	0	0		0	0	0
07 28 10 10 30am cWalker	Walker	older juvenile	m	1	0	0	0	0			1	0	0		0	0	0
07 28 10 11 00 am cAmelia	Amelia	younger juvenile	f	1	0	0	0	0			0	0	0		0	0	0
07 28 10 11 00 am cBrennan	Brennan	infant	m	0	0	1	0	0			0	unidentified	50		1	0	0
07 28 10 11 00 am cDario	Dario	younger juvenile	m	1	0	0	0	0			0	0	0		0	0	0
07 28 10 11 00 am cPatinka	Patinka	adult	f	0	0	0	0	1			0	insects	34		0	1	0
07 28 10 11 00 am cVCstone	VCstone	subadult	f	0	0	0	0	1			0	unidentified	50		1	0	0
07 28 10 11 00 am cWalker	Walker	older juvenile	m	1	0	0	0	0			0	0	0		0	0	0
07 28 10 7 00 am cBaxter	Baxter	adult	m	1	0	0	0	0			1	0	0		0	0	0
07 28 10 7 00 am cBrennan	Brennan	infant	m	0	0	1	0	0			0	lemon gatorade berries	18		1	0	0
07 28 10 7 00 am cHarriet	Harriet	adult	f	0	0	1	0	0			0	lemon gatorade berries	18		1	0	0
07 28 10 7 00 am cOrlando	Orlando	adult	m	0	0	0	1	1			0	lemon gatorade berries	18		1	0	0
07 28 10 7 00 am cRambo	Rambo	adult	m	0	0	1	1	0			0	lemon gatorade berries	18		1	0	0
07 28 10 7 30 am cDario	Dario	younger juvenile	m	0	0	0	1	0			0	0	0		0	0	0
07 28 10 7 30 am cPatinka	Patinka	adult	f	1	0	0	0	0		1	0	0	0		0	0	0
07 28 10 7 30 am cRambo	Rambo	adult	m	0	0	1	0	0			0	oil palm	21		1	0	0
07 28 10 7 30 am cRonaldinha	Ronaldinha	adult	f	0	0	1	0	1			0	insects	34		0	1	0
07 28 10 7 30 am cVCstone	VCstone	subadult	f	0	0	0	0	1			0	oil palm	21		1	0	0
07 28 10 7 30 am cWalker	Walker	older juvenile	m	0	0	0	1	0			0	0	0		0	0	0
07 28 10 8 00 am cBaxter	Baxter	adult	m	0	0	0	1	0			0	0	0		0	0	0
07 28 10 8 00 am cBrennan	Brennan	infant	m	0	0	0	0	1			0	lemon gatorade berries	18		1	0	0
07 28 10 8 00 am cHarriet	Harriet	adult	f	0	0	0	0	1			0	unidentified	50		1	0	0
07 28 10 8 00 am cjoselito	joselito	subadult	m	0	0	1	0	0			0	lemon gatorade berries	18		1	0	0
07 28 10 8 00 am cOrlando	Orlando	adult	m	0	0	1	0	0			0	hat berries	13		1	0	0
07 28 10 8 00 am cRambo	Rambo	adult	m	1	0	0	1	0		1	0	0	0		0	0	0
07 28 10 8 30am cBaxter	Baxter	adult	m	0	0	0	0	1			0	lemon gatorade berries	18		1	0	0
07 28 10 8 30am cRambo	Rambo	adult	m	0	0	0	0	1			0	water	0		0	0	0
07 28 10 9 00 am cAmelia	Amelia	younger juvenile	f	0	0	1	1	0			0	lemon gatorade berries	18		1	0	0
07 28 10 9 00 am cBaxter	Baxter	adult	m	1	0	0	0	0			1	0	0		0	0	0
07 28 10 9 00 am cBrennan	Brennan	infant	m	1	0	0	1	0			1	0	0		0	0	0
07 28 10 9 00 am cHarriet	Harriet	adult	f	0	0	1	0	0			0	lemon gatorade berries	18		1	0	0
07 28 10 9 00 am cPatinka	Patinka	adult	f	0	0	1	1	0			0	lemon gatorade berries	18		1	0	0
07 28 10 9 00 am cRambo	Rambo	adult	m	0	0	1	0	0			0	lemon gatorade berries	18		1	0	0
07 28 10 9 30 am cAmelia	Amelia	younger juvenile	f	1	0	0	0	0			1	0	0		0	0	0
07 28 10 9 30 am cBaxter	Baxter	adult	m	1	0	0	0	0			1	0	0		0	0	0
07 28 10 9 30 am cBrennan	Brennan	infant	m	1	0	0	0	0			1	lemon gatorade berries	18		1	0	0
07 28 10 9 30 am cDario	Dario	younger juvenile	m	0	0	0	0	1			0	huevo de mono	15		1	0	0
07 28 10 9 30 am cjoselito	joselito	subadult	m	1	0	0	0	0			1	0	0		0	0	0
07 28 10 9 30 am cOrlando	Orlando	adult	m	0	0	0	0	1			0	water	0		0	0	0
07 28 10 9 30 am cRambo	Rambo	adult	m	0	0	0	0	1			0	lemon gatorade berries	18		1	0	0
07 28 10 9 30 am cRonaldinha	Ronaldinha	adult	f	0	0	0	0	1			0	water	0		0	0	0
07 28 10 9 30 am cVCstone	VCstone	subadult	f	0	0	0	0	1			0	insects	34		0	1	0
07 29 10 10 00am bMauricio	Mauricio	older juvenile	m	1	0	0	0	0		1	0	0	0		0	0	0
07 29 10 10 00am bNewman	Newman	adult	m	0	0	0	1	0			0	0	0		0	0	0
07 29 10 10 00am bPablo	Pablo	adult	m	0	0	0	1	0			0	0	0		0	0	0
07 29 10 10 00am bRoxanne	Roxanne	adult	f	1	0	0	1	0		1	0	0	0		0	0	0
07 29 10 10 00am bSangria	Sangria	subadult	f	1	0	0	0	0		1	0	0	0		0	0	0
07 29 10 10 00am bShakira	Shakira	subadult	f	0	0	1	0	0			0	lemon gatorade berries	18		1	0	0
07 29 10 10 00am bSofia	Sofia	older juvenile	f	1	0	0	1	0		1	0	0	0		0	0	0
07 29 10 10 00am bSpike	Spike	adult	m	0	0	0	0	1			0	lemon gatorade berries	18		1	0	0
07 29 10 10 30am bMauricio	Mauricio	older juvenile	m	0	0	0	1	0			0	0	0		0	0	0
07 29 10 10 30am bMrs Puffkins	Mrs Puffkins	adult	f	1	0	0	0	0			0	0	0		0	0	0
07 29 10 10 30am bPablo	Pablo	adult	m	1	0	0	0	0			1	0	0		0	0	0
07 29 10 10 30am bRoxanne	Roxanne	adult	f	0	0	1	1	0			0	water	0		0	0	0
07 29 10 10 30am bShakira	Shakira	subadult	f	0	0	1	0	0			0	insects	34		0	1	0
07 29 10 10 30am bSofia	Sofia	older juvenile	f	1	0	0	1	0		1	0	0	0		0	0	0
07 29 10 10 30am bSpike	Spike	adult	m	1	0	0	0	0		1	0	0	0		0	0	0
07 29 10 10 30am bZoro	Zoro	adult	m	0	0	0	1	0			0	0	0		0	0	0
07 29 10 11 00 am bElvira	Elvira	adult	f	0	0	1	0	1			0	insects	34		0	1	0
07 29 10 11 00 am bMrs Puffkins	Mrs Puffkins	adult	f	0	0	0	1	0			0	0	0		0	0	0
07 29 10 11 00 am bShakira	Shakira	subadult	f	0	0	0	1	0			0	0	0		0	0	0
07 29 10 11 00 am bSofia	Sofia	older juvenile	f	0	0	0	1	0			0	0	0		0	0	0
07 29 10 11 00 am bSpike	Spike	adult	m	0	0	0	0	1			0	panama hat	25		1	0	0
07 29 10 7 00 am bElvira	Elvira	adult	f	0	0	0	1	1			0	tropical almond	29		1	0	0
07 29 10 7 00 am bMrs Puffkins	Mrs Puffkins	adult	f	0	0	1	0	0			0	tropical almond	29		1	0	0
07 29 10 7 00 am bPablo	Pablo	adult	m	1	0	0	0	0			1	0	0		0	0	0
07 29 10 7 00 am bRoxanne	Roxanne	adult	f	0	0	0	0	1			0	tropical almond	29		1	0	0
07 29 10 7 00 am bSofia	Sofia	older juvenile	f	0	0	1	0	0			0	tropical almond	29		1	0	0
07 29 10 7 00 am bSpike	Spike	adult	m	0	0	1	0	0			0	tropical almond	29		1	0	0
07 29 10 7 30 am bMauricio	Mauricio	older juvenile	m	0	0	1	0	0			0	tropical almond	29		1	0	0
07 29 10 7 30 am bNewman	Newman	adult	m	0	0	1	0	0			0	tropical almond	29		1	0	0
07 29 10 7 30 am bPablo	Pablo	adult	m	0	0	1	0	0			0	insects	34		0	1	0
07 29 10 7 30 am bShakira	Shakira	subadult	f	0	0	0	0	1			0	tropical almond	29		1	0	0
07 29 10 7 30 am bSofia	Sofia	older juvenile	f	0	0	1	0	0			0	tropical almond	29		1	0	0
07 29 10 8 00 am bMrs Puffkins	Mrs Puffkins	adult	f	0	0	1	0	0			0	huevo de mono	15		1	0	0
07 29 10 8 00 am bRoxanne	Roxanne	adult	f	0	0	0	1	0			0	0	0		0	0	0
07 29 10 8 30am bMrs Puffkins	Mrs Puffkins	adult	f	0	0	1	0	0			0	lemon gatorade berries	18		1	0	0
07 29 10 8 30am bNewman	Newman	adult	m	1	0	0	1	0		1	0	0	0		0	0	0
07 29 10 8 30am bPablo	Pablo	adult	m	1	0	0	0	0			1	0	0		0	0	0
07 29 10 8 30am bShakira	Shakira	subadult	f	1	0	0	0	0			0	0	0		0	0	0
07 29 10 8 30am bZoro	Zoro	adult	m	0	0	0	1	0			0	0	0		0	0	0
07 29 10 9 00 am bMrs Puffkins	Mrs Puffkins	adult	f	1	0	0	1	0			1	0	0		0	0	0
07 29 10 9 00 am bPablo	Pablo	adult	m	0	0	0	1	0			0	0	0		0	0	0
07 29 10 9 00 am bRoxanne	Roxanne	adult	f	1	0	0	0	0		1	0	0	0		0	0	0
07 29 10 9 00 am bShakira	Shakira	subadult	f	0	0	0	1	0			0	0	0		0	0	0
07 29 10 9 00 am bSofia	Sofia	older juvenile	f	1	0	0	1	0			0	0	0		0	0	0
07 29 10 9 30 am bMauricio	Mauricio	older juvenile	m	0	0	1	0	0			0	lemon gatorade berries	18		1	0	0
07 29 10 9 30 am bMrs Puffkins	Mrs Puffkins	adult	f	0	0	0	0	1			0	lemon gatorade berries	18		1	0	0
07 29 10 9 30 am bNewman	Newman	adult	m	0	0	1	0	0			0	lemon gatorade berries	18		1	0	0
07 29 10 9 30 am bPablo	Pablo	adult	m	1	0	0	0	0		1	0	0	0		0	0	0
07 29 10 9 30 am bRoxanne	Roxanne	adult	f	1	0	0	0	1			1	tropical almond	29		1	0	0
07 29 10 9 30 am bSangria	Sangria	subadult	f	0	0	0	1	0			0	0	0		0	0	0
07 29 10 9 30 am bShakira	Shakira	subadult	f	0	0	0	1	0			0	0	0		0	0	0
07 29 10 9 30 am bSofia	Sofia	older juvenile	f	0	0	0	0	1			0	tropical almond	29		1	0	0
07 29 10 9 30 am bSpike	Spike	adult	m	0	0	0	0	1			0	lemon gatorade berries	18		1	0	0
07 8 10 10 00am cAmelia	Amelia	younger juvenile	f	0	0	0	0	1			0	insects	34	1	0	1	1
07 8 10 10 00am cBrennan	Brennan	infant	m	0	0	0	1	0			0	0	0		0	0	0
07 8 10 10 00am cDario	Dario	younger juvenile	m	0	0	0	1	0			0	0	0		0	0	0
07 8 10 10 00am cHarriet	Harriet	adult	f	0	0	0	0	1			0	insects	34		0	1	0
07 8 10 10 00am cjoselito	joselito	subadult	m	1	0	0	1	0		1	0	0	0		0	0	0
07 8 10 10 00am cRambo	Rambo	adult	m	1	0	0	1	0		1	0	0	0		0	0	0
07 8 10 10 00am cRonaldinha	Ronaldinha	adult	f	0	0	0	1	0			0	0	0		0	0	0
07 8 10 10 00am cVCstone	VCstone	subadult	f	0	0	0	1	0			0	0	0		0	0	0
07 8 10 10 00am cWalker	Walker	older juvenile	m	0	0	0	1	1			0	water	0	1	0	0	0
07 8 10 10 30am cAlice	Alice	adult	f	0	0	0	0	1			0	huevo de mono	15		1	0	0
07 8 10 10 30am cBrennan	Brennan	infant	m	0	0	1	0	0			0	tropical almond	29		1	0	0
07 8 10 10 30am cDario	Dario	younger juvenile	m	0	0	0	0	1			0	tropical almond	29		1	0	0
07 8 10 10 30am cHarriet	Harriet	adult	f	0	0	1	0	0			0	huevo de mono	15		1	0	0
07 8 10 10 30am cmauricio	mauricio	older juvenile	m	1	0	0	0	0			1	0	0		0	0	0
07 8 10 10 30am cPatinka	Patinka	adult	f	0	0	0	0	1			0	insects	34		0	1	0
07 8 10 11 00 am cBrennan	Brennan	infant	m	1	0	0	0	0			1	0	0		0	0	0
07 8 10 11 00 am cjoselito	joselito	subadult	m	1	0	0	0	0			1	0	0		0	0	0
07 8 10 11 00 am cOrlando	Orlando	adult	m	0	0	1	0	0			0	lengua de gato	36		1	0	0
07 8 10 11 00 am cPatinka	Patinka	adult	f	0	0	0	0	1			0	tropical almond	29		1	0	0
07 8 10 11 00 am cVCstone	VCstone	subadult	f	0	0	0	0	1			0	tropical almond	29		1	0	0
07 8 10 11 00 am cWalker	Walker	older juvenile	m	0	0	0	0	1			0	insects	34		0	1	0
07 8 10 8 00 am cAlice	Alice	adult	f	0	0	0	0	1			0	lemon gatorade berries	18		1	0	0
07 8 10 8 00 am cAmelia	Amelia	younger juvenile	f	0	0	0	0	1			0	lemon gatorade berries	18		1	0	0
07 8 10 8 00 am cBaxter	Baxter	adult	m	0	0	1	0	0			0	lemon gatorade berries	18		1	0	0
07 8 10 8 00 am cDario	Dario	younger juvenile	m	0	0	0	1	0			0	0	0		0	0	0
07 8 10 8 00 am cjoselito	joselito	subadult	m	0	0	1	0	0			0	lemon gatorade berries	18		1	0	0
07 8 10 8 00 am cOrlando	Orlando	adult	m	0	0	0	0	1			0	lemon gatorade berries	18		1	0	0
07 8 10 8 00 am cRambo	Rambo	adult	m	0	0	0	0	1			0	lemon gatorade berries	18		1	0	0
07 8 10 8 00 am cRonaldinha	Ronaldinha	adult	f	0	0	0	1	0			0	0	0		0	0	0
07 8 10 8 30am cAmelia	Amelia	younger juvenile	f	0	0	0	0	1			0	mano de tigre	41		1	0	0
07 8 10 8 30am cDario	Dario	younger juvenile	m	0	0	1	0	0			0	huevo de mono	15		1	0	0
07 8 10 8 30am cPatinka	Patinka	adult	f	0	0	1	0	0			0	insects	34		0	1	0
07 8 10 8 30am cVCstone	VCstone	subadult	f	0	0	0	0	1			0	insects	34		0	1	0
07 8 10 8 30am cWalker	Walker	older juvenile	m	0	0	1	0	1			0	insects	34		0	1	0
07 8 10 9 00 am cDario	Dario	younger juvenile	m	1	0	0	0	0			1	0	0		0	0	0
07 8 10 9 00 am cjoselito	joselito	subadult	m	0	0	0	0	1			0	insects	34		0	1	0
07 8 10 9 30am cBrennan	Brennan	infant	m	1	0	0	0	0			1	0	0		0	0	0
07 8 10 9 30am cHarriet	Harriet	adult	f	0	0	0	1	0			0	0	0		0	0	0
07 8 10 9 30am cjoselito	joselito	subadult	m	0	0	1	0	0			0	unidentified	50		1	0	0
07 8 10 9 30am cmauricio	mauricio	older juvenile	m	0	0	0	1	0			0	limon	0		0	0	0
07 8 10 9 30am cRambo	Rambo	adult	m	0	0	0	1	1			0	limon	0		0	0	0
07 8 10 9 30am cVCstone	VCstone	subadult	f	0	0	0	0	1			0	wild guava	47		1	0	0
07 8 10 9 30am cWalker	Walker	older juvenile	m	0	0	0	1	1			0	0	0		0	0	0
08 02 10 10 00am aCedazo	Cedazo	infant	f	0	0	0	1	0			0	0	0		0	0	0
08 02 10 10 00am aFerdinand	Ferdinand	younger juvenile	m	0	0	0	1	0			0	0	0		0	0	0
08 02 10 10 00am aMax	Max	adult	m	0	0	0	0	1			0	insects	34		0	1	0
08 02 10 10 00am aPedazo	Pedazo	infant	m	0	0	0	1	0			0	0	0		0	0	0
08 02 10 10 00am aPedro	Pedro	older juvenile	m	0	0	0	1	0			0	0	0		0	0	0
08 02 10 6 30am aChola	Chola	subadult	f	0	0	0	0	1			0	insects	34	1	0	1	1
08 02 10 6 30am aFerdinand	Ferdinand	younger juvenile	m	0	0	1	0	0			0	oil palm	21		1	0	0
08 02 10 6 30am aHenry	Henry	older juvenile	m	0	0	0	0	1			0	lemon gatorade berries	18		1	0	0
08 02 10 6 30am aMax	Max	adult	m	0	0	0	0	1			0	oil palm	21		1	0	0
08 02 10 6 30am aMugatu	Mugatu	adult	f	0	0	1	0	0			0	oil palm	21		1	0	0
08 02 10 7 00 am aHeath Ledger	Heath Ledger	adult	m	0	0	0	1	0			0	0	0		0	0	0
08 02 10 7 00 am aMatilda	Matilda	younger juvenile	f	1	0	0	0	0			1	0	0		0	0	0
08 02 10 7 00 am aMax	Max	adult	m	0	0	0	0	1			0	insects	34		0	1	0
08 02 10 7 00 am aMichelle	Michelle	adult	f	0	0	1	0	0			0	guayaba	11		1	0	0
08 02 10 7 00 am aMugatu	Mugatu	adult	f	0	0	0	0	1			0	0	0	1	0	0	0
08 02 10 7 00 am aPedro	Pedro	older juvenile	m	0	0	0	1	0			0	0	0		0	0	0
08 02 10 7 30 am aChola	Chola	subadult	f	0	0	0	1	0			0	0	0		0	0	0
08 02 10 7 30 am aHarry Potter	Harry Potter	adult	m	0	0	0	1	0			0	0	0		0	0	0
08 02 10 7 30 am aHenry	Henry	older juvenile	m	0	0	0	1	0			0	0	0		0	0	0
08 02 10 7 30 am aNapoleon	Napoleon	subadult	m	1	0	0	1	0			0	0	0		0	0	0
08 02 10 7 30 am aPedro	Pedro	older juvenile	m	1	0	0	1	0			0	0	0		0	0	0
08 02 10 8 00 am aCedazo	Cedazo	infant	f	0	0	0	1	0			0	0	0		0	0	0
08 02 10 8 00 am aChola	Chola	subadult	f	0	0	0	0	1			0	insects	34		0	1	0
08 02 10 8 00 am aChristina	Christina	adult	f	0	0	0	1	0			0	0	0		0	0	0
08 02 10 8 00 am aFerdinand	Ferdinand	younger juvenile	m	0	0	0	1	0			0	0	0		0	0	0
08 02 10 8 00 am aHarry Potter	Harry Potter	adult	m	1	0	0	1	0			1	0	0		0	0	0
08 02 10 8 00 am aHenry	Henry	older juvenile	m	0	0	0	1	1			0	insects	34		0	1	0
08 02 10 8 00 am aMargarita	Margarita	adult	f	0	0	0	0	1			0	insects	34		0	1	0
08 02 10 8 00 am aMojita	Mojita	younger juvenile	f	0	0	0	0	1			0	insects	34		0	1	0
08 02 10 8 00 am aMugatu	Mugatu	adult	f	0	0	0	1	0			0	0	0		0	0	0
08 02 10 8 30am aCedazo	Cedazo	infant	f	0	1	0	1	0			0	0	0		0	0	0
08 02 10 8 30am aChola	Chola	subadult	f	1	0	0	1	0			1	0	0		0	0	0
08 02 10 8 30am aIsabel	Isabel	adult	f	0	0	1	1	0			0	oil palm	21		1	0	0
08 02 10 8 30am aMatilda	Matilda	younger juvenile	f	0	0	0	1	0			0	0	0		0	0	0
08 02 10 8 30am aMax	Max	adult	m	0	0	0	0	1			0	insects	34	1	0	1	1
08 02 10 8 30am aMichelle	Michelle	adult	f	0	0	0	1	0			0	0	0		0	0	0
08 02 10 8 30am aMojita	Mojita	younger juvenile	f	1	0	0	1	0		1	0	0	0		0	0	0
08 02 10 8 30am aNapoleon	Napoleon	subadult	m	1	0	0	0	0			0	0	0		0	0	0
08 02 10 8 30am aPedazo	Pedazo	infant	m	0	1	0	1	0			0	0	0		0	0	0
08 02 10 8 30am aPedro	Pedro	older juvenile	m	1	0	0	0	0			1	0	0		0	0	0
08 02 10 9 00 am aCedazo	Cedazo	infant	f	1	0	0	1	0			1	0	0		0	0	0
08 02 10 9 00 am aHeath Ledger	Heath Ledger	adult	m	0	0	0	0	1			0	lemon gatorade berries	18		1	0	0
08 02 10 9 00 am aMojita	Mojita	younger juvenile	f	0	0	0	0	1			0	lemon gatorade berries	18		1	0	0
08 02 10 9 00 am aMugatu	Mugatu	adult	f	0	0	0	0	1			0	lemon gatorade berries	18		1	0	0
08 02 10 9 00 am aNapoleon	Napoleon	subadult	m	0	0	0	1	1			0	panama hat	25		1	0	0
08 02 10 9 00 am aPedazo	Pedazo	infant	m	1	0	0	0	0			1	0	0		0	0	0
08 02 10 9 30 am aCedazo	Cedazo	infant	f	1	0	0	1	0			1	0	0		0	0	0
08 02 10 9 30 am aChola	Chola	subadult	f	1	0	0	0	0			1	0	0		0	0	0
08 02 10 9 30 am aChristina	Christina	adult	f	1	0	0	0	0			1	0	0		0	0	0
08 02 10 9 30 am aFerdinand	Ferdinand	younger juvenile	m	0	0	0	1	0			0	0	0		0	0	0
08 02 10 9 30 am aHarry Potter	Harry Potter	adult	m	1	0	0	0	0		1	0	0	0		0	0	0
08 02 10 9 30 am aHeath Ledger	Heath Ledger	adult	m	1	0	0	0	0			1	0	0		0	0	0
08 02 10 9 30 am aIsabel	Isabel	adult	f	1	0	0	0	0			1	0	0		0	0	0
08 02 10 9 30 am aMatilda	Matilda	younger juvenile	f	0	0	0	1	0			0	0	0		0	0	0
08 02 10 9 30 am aMichelle	Michelle	adult	f	1	0	0	0	0			0	0	0		0	0	0
08 02 10 9 30 am aMojita	Mojita	younger juvenile	f	0	0	0	1	1			0	insects	34	1	0	1	1
08 02 10 9 30 am aPedazo	Pedazo	infant	m	1	0	0	0	0			1	0	0		0	0	0
08 02 10 9 30 am aPedro	Pedro	older juvenile	m	0	0	0	0	1			0	insects	34		0	1	0
08 05 10 10 00am aCedazo	Cedazo	infant	f	1	0	0	1	0			1	0	0		0	0	0
08 05 10 10 00am aChristina	Christina	adult	f	1	0	0	1	0			1	0	0		0	0	0
08 05 10 10 00am aFerdinand	Ferdinand	younger juvenile	m	0	0	0	1	1			0	insects	34		0	1	0
08 05 10 10 00am aHarry Potter	Harry Potter	adult	m	1	0	0	0	0			0	0	0		0	0	0
08 05 10 10 00am aHenry	Henry	older juvenile	m	1	0	0	1	1			1	insects	34		0	1	0
08 05 10 10 00am aIsabel	Isabel	adult	f	1	0	0	0	0			1	0	0		0	0	0
08 05 10 10 00am aMargarita	Margarita	adult	f	0	0	0	0	1			0	0	0		0	0	0
08 05 10 10 00am aMax	Max	adult	m	0	0	0	0	1			0	jobo	17		1	0	0
08 05 10 10 00am aMugatu	Mugatu	adult	f	1	0	0	0	0			1	0	0		0	0	0
08 05 10 10 00am aPedazo	Pedazo	infant	m	0	0	0	0	1			0	lemon gatorade berries	18		1	0	0
08 05 10 10 30am aCedazo	Cedazo	infant	f	1	0	0	1	0			1	0	0		0	0	0
08 05 10 10 30am aHeath Ledger	Heath Ledger	adult	m	0	0	0	0	1			0	huevo de mono	15		1	0	0
08 05 10 10 30am aIsabel	Isabel	adult	f	0	0	0	0	1			0	huevo de mono	15		1	0	0
08 05 10 10 30am aMax	Max	adult	m	1	0	0	0	0			0	0	0		0	0	0
08 05 10 10 30am aMojita	Mojita	younger juvenile	f	0	0	0	0	1			0	huevo de mono	15		1	0	0
08 05 10 10 30am aNapoleon	Napoleon	subadult	m	0	0	1	0	0			0	insects	34		0	1	0
08 05 10 10 30am aPedazo	Pedazo	infant	m	1	0	0	1	0			1	0	0		0	0	0
08 05 10 11 00 am aCedazo	Cedazo	infant	f	1	0	0	1	0			1	0	0		0	0	0
08 05 10 11 00 am aHarry Potter	Harry Potter	adult	m	0	0	0	0	1			0	insects	34		0	1	0
08 05 10 11 00 am aIsabel	Isabel	adult	f	0	0	0	0	1			0	unidentified	50		1	0	0
08 05 10 11 00 am aMojita	Mojita	younger juvenile	f	0	0	1	0	0			0	insects	34		0	1	0
08 05 10 11 00 am aPedazo	Pedazo	infant	m	1	0	0	1	0			1	0	0		0	0	0
08 05 10 6 30am aChristina	Christina	adult	f	0	0	1	0	0			0	guayaba	11		1	0	0
08 05 10 6 30am aMargarita	Margarita	adult	f	0	0	1	0	1			0	insects	34		0	1	0
08 05 10 6 30am aMatilda	Matilda	younger juvenile	f	0	0	1	1	0			0	guayaba	11		1	0	0
08 05 10 6 30am aMichelle	Michelle	adult	f	0	0	1	0	0			0	water	0		0	0	0
08 05 10 6 30am aNapoleon	Napoleon	subadult	m	0	0	0	0	1			0	oil palm	21		1	0	0
08 05 10 7 00 am aIsabel	Isabel	adult	f	0	0	1	0	1			0	insects	34		0	1	0
08 05 10 7 00 am aMargarita	Margarita	adult	f	0	0	0	1	0			0	0	0		0	0	0
08 05 10 7 00 am aMatilda	Matilda	younger juvenile	f	0	0	0	1	0			0	0	0		0	0	0
08 05 10 7 00 am aMugatu	Mugatu	adult	f	0	0	0	0	1			0	insects	34		0	1	0
08 05 10 7 30 am aChristina	Christina	adult	f	0	0	1	1	0			0	guayaba	11		1	0	0
08 05 10 7 30 am aFerdinand	Ferdinand	younger juvenile	m	0	0	1	0	0			0	hat berries	13		1	0	0
08 05 10 7 30 am aHarry Potter	Harry Potter	adult	m	1	0	0	1	0			0	0	0		0	0	0
08 05 10 7 30 am aIsabel	Isabel	adult	f	0	0	0	0	1			0	oil palm	21		1	0	0
08 05 10 7 30 am aMax	Max	adult	m	1	0	0	0	0		1	0	0	0		0	0	0
08 05 10 7 30 am aMichelle	Michelle	adult	f	0	0	0	1	0			0	0	0		0	0	0
08 05 10 7 30 am aMugatu	Mugatu	adult	f	0	0	0	0	1			0	panama hat	25		1	0	0
08 05 10 7 30 am aPedazo	Pedazo	infant	m	0	0	0	1	0			0	0	0		0	0	0
08 05 10 7 30 am aPedro	Pedro	older juvenile	m	1	0	0	0	0		1	0	0	0		0	0	0
08 05 10 8 00 am aChristina	Christina	adult	f	1	0	0	1	0		1	0	0	0		0	0	0
08 05 10 8 00 am aFerdinand	Ferdinand	younger juvenile	m	0	0	0	1	0			0	0	0		0	0	0
08 05 10 8 00 am aHarry Potter	Harry Potter	adult	m	1	0	0	1	0			0	0	0		0	0	0
08 05 10 8 00 am aHeath Ledger	Heath Ledger	adult	m	0	0	0	1	1			0	insects	34		0	1	0
08 05 10 8 00 am aIsabel	Isabel	adult	f	0	0	0	1	0			0	0	0		0	0	0
08 05 10 8 00 am aMargarita	Margarita	adult	f	0	0	0	1	1			0	insects	34		0	1	0
08 05 10 8 00 am aMichelle	Michelle	adult	f	0	0	0	1	0			0	0	0		0	0	0
08 05 10 8 00 am aMojita	Mojita	younger juvenile	f	0	0	0	1	0			0	0	0		0	0	0
08 05 10 8 00 am aMugatu	Mugatu	adult	f	0	0	0	1	0			0	0	0		0	0	0
08 05 10 8 00 am aPedazo	Pedazo	infant	m	0	0	1	1	0			0	guayaba	11		1	0	0
08 05 10 8 00 am aPedro	Pedro	older juvenile	m	0	0	0	1	0			0	0	0		0	0	0
08 05 10 8 30am aCedazo	Cedazo	infant	f	0	0	1	0	0			0	lengua de gato	36		1	0	0
08 05 10 8 30am aChola	Chola	subadult	f	1	0	0	0	0			1	0	0		0	0	0
08 05 10 8 30am aChristina	Christina	adult	f	0	0	0	1	0			0	0	0		0	0	0
08 05 10 8 30am aHarry Potter	Harry Potter	adult	m	1	0	0	0	0			0	0	0		0	0	0
08 05 10 8 30am aHeath Ledger	Heath Ledger	adult	m	0	0	1	0	0			0	guayaba	11		1	0	0
08 05 10 8 30am aMugatu	Mugatu	adult	f	0	0	0	1	0			0	0	0		0	0	0
08 05 10 9 00 am aChola	Chola	subadult	f	0	0	1	0	0			0	inga	8		1	0	0
08 05 10 9 00 am aHarry Potter	Harry Potter	adult	m	1	0	0	0	0			1	0	0		0	0	0
08 05 10 9 00 am aIsabel	Isabel	adult	f	0	0	1	0	0			0	inga	8		1	0	0
08 05 10 9 00 am aMax	Max	adult	m	0	0	0	1	0			0	0	0		0	0	0
08 05 10 9 00 am aMojita	Mojita	younger juvenile	f	0	0	1	0	0			0	inga	8		1	0	0
08 05 10 9 00 am aNapoleon	Napoleon	subadult	m	1	0	0	0	0			0	0	0		0	0	0
08 05 10 9 00 am aPedro	Pedro	older juvenile	m	0	0	0	0	1			0	inga	8		1	0	0
08 05 10 9 30 am aFerdinand	Ferdinand	younger juvenile	m	0	0	0	1	0			0	0	0		0	0	0
08 05 10 9 30 am aIsabel	Isabel	adult	f	0	0	0	0	1			0	insects	34		0	1	0
08 05 10 9 30 am aMargarita	Margarita	adult	f	1	0	0	0	0			1	0	0		0	0	0
08 05 10 9 30 am aMatilda	Matilda	younger juvenile	f	0	0	1	0	0			0	huevo de mono	15		1	0	0
08 05 10 9 30 am aMojita	Mojita	younger juvenile	f	0	0	0	0	1			0	insects	34		0	1	0
08 06 10 6 30am bMrs Puffkins	Mrs Puffkins	adult	f	0	0	1	0	0			0	huevo de mono	15		1	0	0
08 06 10 6 30am bRoxanne	Roxanne	adult	f	1	0	0	0	0			1	0	0		0	0	0
08 06 10 7 00 am bElvira	Elvira	adult	f	0	0	1	0	0			0	noni	20		1	0	0
08 06 10 7 00 am bMauricio	Mauricio	older juvenile	m	0	0	0	0	1			0	guaitil	10		1	0	0
08 06 10 7 00 am bRoxanne	Roxanne	adult	f	0	0	0	0	1			0	insects	34		0	1	0
08 06 10 7 00 am bShakira	Shakira	subadult	f	0	0	0	0	1			0	insects	34		0	1	0
08 06 10 7 30 am bElvira	Elvira	adult	f	0	0	1	0	0			0	insects	34		0	1	0
08 06 10 7 30 am bRoxanne	Roxanne	adult	f	0	0	0	0	1			0	insects	34		0	1	0
08 06 10 7 30 am bShakira	Shakira	subadult	f	0	0	1	0	1			0	insects	34		0	1	0
08 06 10 7 30 am bSpike	Spike	adult	m	0	0	0	0	1			0	insects	34		0	1	0
08 06 10 9 00 am cOrlando	Orlando	adult	m	0	0	1	0	0			0	huevo de mono	15		1	0	0
11-11-09 12 00pm aCedazo	Cedazo	infant	f	0	0	0	1	0			0	0	0		0	0	0
11-11-09 12 00pm aChola	Chola	subadult	f	0	0	0	1	0			0	0	0		0	0	0
11-11-09 12 00pm aHarry Potter	Harry Potter	adult	m	0	0	0	1	0			0	0	0		0	0	0
11-11-09 12 00pm aHenry	Henry	older juvenile	m	0	0	0	1	0			0	0	0		0	0	0
11-11-09 12 00pm aMatilda	Matilda	younger juvenile	f	1	0	0	0	0			1	0	0		0	0	0
11-11-09 12 00pm aMugatu	Mugatu	adult	f	0	0	0	1	0			0	0	0		0	0	0
11-11-09 2 00pm cDario	Dario	younger juvenile	m	0	0	0	0	1			0	oil palm	21		1	0	0
11-11-09 2 00pm cPatinka	Patinka	adult	f	1	0	0	0	0			0	0	0		0	0	0
11-11-09 2 00pm cRambo	Rambo	adult	m	0	0	1	0	0			0	oil palm	21		1	0	0
11-11-09 2 00pm cRonaldinha	Ronaldinha	adult	f	0	0	0	0	1			0	oil palm	21		1	0	0
11-11-09 2 00pm cVCstone	VCstone	subadult	f	0	0	1	0	0			0	oil palm	21		1	0	0
11-11-09 7 00am aHeath Ledger	Heath Ledger	adult	m	0	0	1	0	0			0	oil palm	21		1	0	0
11-11-09 7 00am aIsabel	Isabel	adult	f	0	0	1	1	0			0	oil palm	21		1	0	0
11-11-09 7 00am aMax	Max	adult	m	0	0	1	0	0			0	oil palm	21		1	0	0
11-11-09 7 00am aMichelle	Michelle	adult	f	0	0	0	1	0			0	0	0		0	0	0
11-11-09 7 00am aNapoleon	Napoleon	subadult	m	0	0	0	1	0			0	0	0		0	0	0
11-11-09 7 00am aPedazo	Pedazo	infant	m	0	0	0	1	0			0	0	0		0	0	0
11-12-09 10 00am aAmber	Amber	adult	f	1	0	0	0	0			0	0	0		0	0	0
11-12-09 10 00am aCedazo	Cedazo	infant	f	0	0	0	1	0			0	0	0		0	0	0
11-12-09 10 00am aChristina	Christina	adult	f	1	0	0	0	0			0	0	0		0	0	0
11-12-09 10 00am aHeath Ledger	Heath Ledger	adult	m	1	0	0	0	0			1	0	0		0	0	0
11-12-09 10 00am aHenry	Henry	older juvenile	m	1	0	0	0	0			0	0	0		0	0	0
11-12-09 10 00am aIsabel	Isabel	adult	f	1	0	0	1	1			1	inga	8		1	0	0
11-12-09 10 00am aMugatu	Mugatu	adult	f	0	0	1	1	0			0	palma real	24		1	0	0
11-12-09 10 00am aPedazo	Pedazo	infant	m	0	0	0	1	0			0	0	0		0	0	0
11-12-09 11 00am aCedazo	Cedazo	infant	f	0	0	0	1	0			0	0	0		0	0	0
11-12-09 11 00am aFerdinand	Ferdinand	younger juvenile	m	0	0	0	0	1			0	insects	34		0	1	0
11-12-09 11 00am aHarry Potter	Harry Potter	adult	m	1	0	0	0	0			0	0	0		0	0	0
11-12-09 11 00am aHenry	Henry	older juvenile	m	1	0	0	0	0			1	0	0		0	0	0
11-12-09 11 00am aMax	Max	adult	m	0	0	0	0	1			0	insects	34	1	0	1	1
11-12-09 11 00am aMichelle	Michelle	adult	f	1	0	0	0	0			1	0	0		0	0	0
11-12-09 11 00am aMojita	Mojita	younger juvenile	f	0	0	0	0	1			0	insects	34		0	1	0
11-12-09 11 00am aMugatu	Mugatu	adult	f	1	0	0	1	0			1	0	0		0	0	0
11-12-09 7 00am aCedazo	Cedazo	infant	f	0	0	0	1	0			0	0	0		0	0	0
11-12-09 7 00am aChola	Chola	subadult	f	0	0	0	0	1			0	oil palm	21		1	0	0
11-12-09 7 00am aFerdinand	Ferdinand	younger juvenile	m	0	0	1	0	0			0	oil palm	21		1	0	0
11-12-09 7 00am aHarry Potter	Harry Potter	adult	m	0	0	1	0	0			0	oil palm	21		1	0	0
11-12-09 7 00am aHeath Ledger	Heath Ledger	adult	m	1	0	0	1	0			1	0	0		0	0	0
11-12-09 7 00am aHenry	Henry	older juvenile	m	0	0	1	0	0			0	oil palm	21		1	0	0
11-12-09 7 00am aMatilda	Matilda	younger juvenile	f	0	0	0	0	1			0	insects	34		0	1	0
11-12-09 7 00am aMax	Max	adult	m	0	0	1	0	0			0	oil palm	21		1	0	0
11-12-09 7 00am aMugatu	Mugatu	adult	f	0	0	1	1	0			0	oil palm	21		1	0	0
11-12-09 7 00am aNapoleon	Napoleon	subadult	m	1	0	0	0	0			1	0	0		0	0	0
11-12-09 7 00am aPedro	Pedro	older juvenile	m	0	0	1	0	0			0	oil palm	21		1	0	0
11-12-09 8 00am aFerdinand	Ferdinand	younger juvenile	m	1	0	0	0	0			1	0	0		0	0	0
11-12-09 8 00am aIsabel	Isabel	adult	f	0	0	1	1	0			0	oil palm	21		1	0	0
11-12-09 8 00am aMatilda	Matilda	younger juvenile	f	1	0	0	0	0			1	0	0		0	0	0
11-12-09 8 00am aMax	Max	adult	m	0	0	1	0	0			0	oil palm	21		1	0	0
11-12-09 8 00am aMichelle	Michelle	adult	f	0	0	1	0	0			0	oil palm	21		1	0	0
11-12-09 8 00am aMojita	Mojita	younger juvenile	f	0	0	0	0	1			0	oil palm	21		1	0	0
11-12-09 8 00am aPedazo	Pedazo	infant	m	0	0	0	1	0			0	0	0		0	0	0
11-12-09 9 00am aAmber	Amber	adult	f	1	0	0	0	0			1	0	0		0	0	0
11-12-09 9 00am aChola	Chola	subadult	f	1	0	0	0	0			1	0	0		0	0	0
11-12-09 9 00am aIsabel	Isabel	adult	f	1	0	0	1	0			1	0	0		0	0	0
11-12-09 9 00am aMichelle	Michelle	adult	f	1	0	0	0	0			1	0	0		0	0	0
11-12-09 9 00am aPedazo	Pedazo	infant	m	0	0	0	1	0			0	0	0		0	0	0
11-18-09 11 00am aAmber	Amber	adult	f	1	0	0	0	1			0	oil palm	21		1	0	0
11-18-09 11 00am aCedazo	Cedazo	infant	f	0	0	0	1	0			0	0	0		0	0	0
11-18-09 11 00am aFerdinand	Ferdinand	younger juvenile	m	1	0	0	1	0			0	0	0		0	0	0
11-18-09 11 00am aHenry	Henry	older juvenile	m	0	0	1	1	0			0	oil palm	21		1	0	0
11-18-09 11 00am aMargarita	Margarita	adult	f	0	0	0	0	1			0	oil palm	21		1	0	0
11-18-09 11 00am aMugatu	Mugatu	adult	f	0	0	1	1	0			0	oil palm	21		1	0	0
11-18-09 12 00pm aChola	Chola	subadult	f	1	0	0	0	0			1	0	0		0	0	0
11-18-09 12 00pm aHarry Potter	Harry Potter	adult	m	0	0	1	0	0			0	unidentified	50		1	0	0
11-18-09 12 00pm aMax	Max	adult	m	0	0	1	0	0			0	oil palm	21		1	0	0
11-18-09 12 00pm aMichelle	Michelle	adult	f	1	0	0	0	0			1	0	0		0	0	0
11-23-09 6 15am aHeath Ledger	Heath Ledger	adult	m	0	0	1	0	0			0	inga	8		1	0	0
11-23-09 6 15am aMax	Max	adult	m	0	0	0	0	1			0	inga	8		1	0	0
11-23-09 6 15am aNapoleon	Napoleon	subadult	m	0	0	1	0	0			0	inga	8		1	0	0
11-23-09 6 30am aCedazo	Cedazo	infant	f	0	0	0	1	0			0	0	0		0	0	0
11-23-09 6 30am aHarry Potter	Harry Potter	adult	m	0	0	0	1	1			0	oil palm	21		1	0	0
11-23-09 6 30am aMatilda	Matilda	younger juvenile	f	0	0	0	1	0			0	0	0		0	0	0
11-23-09 6 30am aMugatu	Mugatu	adult	f	0	0	1	1	0			0	oil palm	21		1	0	0
11-23-09 7 00am aAmber	Amber	adult	f	0	0	1	1	0			0	oil palm	21		1	0	0
11-23-09 7 00am aChristina	Christina	adult	f	0	0	0	1	0			0	0	0		0	0	0
11-23-09 7 00am aFerdinand	Ferdinand	younger juvenile	m	0	0	0	1	0			0	0	0		0	0	0
11-23-09 7 00am aHeath Ledger	Heath Ledger	adult	m	0	0	0	1	0			0	0	0		0	0	0
11-23-09 7 00am aIsabel	Isabel	adult	f	0	0	0	1	0			0	0	0		0	0	0
11-23-09 7 00am aMichelle	Michelle	adult	f	0	0	0	1	0			0	0	0		0	0	0
11-23-09 7 00am aPedazo	Pedazo	infant	m	1	0	0	1	0			1	0	0		0	0	0
11-23-09 7 15am aCedazo	Cedazo	infant	f	0	0	0	1	0			0	0	0		0	0	0
11-23-09 7 15am aChristina	Christina	adult	f	0	0	0	1	0			0	0	0		0	0	0
11-23-09 7 15am aFerdinand	Ferdinand	younger juvenile	m	0	0	0	1	0			0	0	0		0	0	0
11-23-09 7 15am aHeath Ledger	Heath Ledger	adult	m	0	0	0	1	0			0	0	0		0	0	0
11-23-09 7 15am aIsabel	Isabel	adult	f	0	0	1	1	0			0	oil palm	21		1	0	0
11-23-09 7 15am aMichelle	Michelle	adult	f	0	0	0	1	0			0	0	0		0	0	0
11-23-09 7 15am aMugatu	Mugatu	adult	f	0	0	1	1	0			0	oil palm	21		1	0	0
11-23-09 7 15am aNapoleon	Napoleon	subadult	m	0	0	0	1	0			0	0	0		0	0	0
11-23-09 7 15am aPedazo	Pedazo	infant	m	1	0	0	1	0			0	0	0		0	0	0
11-23-09 7 30am aAmber	Amber	adult	f	1	0	0	0	0		1	0	0	0		0	0	0
11-23-09 7 30am aCedazo	Cedazo	infant	f	0	0	0	1	0			0	0	0		0	0	0
11-23-09 7 30am aHarry Potter	Harry Potter	adult	m	0	0	0	0	1			0	oil palm	21		1	0	0
11-23-09 7 30am aHenry	Henry	older juvenile	m	1	0	0	1	0			0	0	0		0	0	0
11-23-09 7 30am aMargarita	Margarita	adult	f	1	0	0	0	0			0	0	0		0	0	0
11-23-09 7 30am aMatilda	Matilda	younger juvenile	f	0	0	1	1	0			0	oil palm	21		1	0	0
11-23-09 7 30am aMugatu	Mugatu	adult	f	0	0	0	1	1			0	oil palm	21		1	0	0
11-23-09 7 30am aNapoleon	Napoleon	subadult	m	1	0	0	1	0			0	0	0		0	0	0
11-23-09 7 45am aCedazo	Cedazo	infant	f	0	0	0	1	0			0	0	0		0	0	0
11-23-09 7 45am aHarry Potter	Harry Potter	adult	m	1	0	1	0	0			0	oil palm	21		1	0	0
11-23-09 7 45am aHeath Ledger	Heath Ledger	adult	m	1	0	0	0	0			0	0	0		0	0	0
11-23-09 7 45am aIsabel	Isabel	adult	f	1	0	0	1	0			1	0	0		0	0	0
11-23-09 7 45am aMichelle	Michelle	adult	f	0	0	0	1	0			0	0	0		0	0	0
11-23-09 7 45am aMugatu	Mugatu	adult	f	0	0	0	1	0			0	0	0		0	0	0
11-23-09 7 45am aPedazo	Pedazo	infant	m	0	0	0	1	0			0	0	0		0	0	0
11-23-09 7 45am aPedro	Pedro	older juvenile	m	0	0	0	0	1			0	oil palm	21		1	0	0
11-23-09 8 00am aAmber	Amber	adult	f	1	0	0	1	0			0	0	0		0	0	0
11-23-09 8 00am aHeath Ledger	Heath Ledger	adult	m	0	0	0	0	1			0	oil palm	21		1	0	0
11-23-09 8 00am aIsabel	Isabel	adult	f	1	0	0	1	0			0	0	0		0	0	0
11-23-09 8 00am aMargarita	Margarita	adult	f	1	0	0	0	0			1	0	0		0	0	0
11-23-09 8 00am aMatilda	Matilda	younger juvenile	f	1	0	0	0	0			1	0	0		0	0	0
11-23-09 8 00am aPedazo	Pedazo	infant	m	0	0	0	1	0			0	0	0		0	0	0
11-23-09 8 15am aAmber	Amber	adult	f	1	0	0	0	0			0	0	0		0	0	0
11-23-09 8 15am aCedazo	Cedazo	infant	f	1	0	0	1	0		1	0	0	0		0	0	0
11-23-09 8 15am aHarry Potter	Harry Potter	adult	m	1	0	0	0	0			0	0	0		0	0	0
11-23-09 8 15am aMargarita	Margarita	adult	f	1	0	0	0	1			1	oil palm	21		1	0	0
11-23-09 8 15am aMichelle	Michelle	adult	f	1	0	0	0	0			1	0	0		0	0	0
11-23-09 8 15am aMojita	Mojita	younger juvenile	f	1	0	0	0	0			1	0	0		0	0	0
11-23-09 8 15am aMugatu	Mugatu	adult	f	0	0	0	1	1			0	insects	34	1	0	1	1
11-23-09 8 15am aPedro	Pedro	older juvenile	m	0	0	0	1	0			0	0	0		0	0	0
11-4-09 11 00am aAmber	Amber	adult	f	1	0	0	0	0			1	0	0		0	0	0
11-4-09 11 00am aMichelle	Michelle	adult	f	0	0	0	0	1			0	0	0	1	0	0	0
11-4-09 8 00am aAmber	Amber	adult	f	0	0	0	0	1			0	insects	34	1	0	1	1
11-4-09 8 00am aChristina	Christina	adult	f	1	0	0	0	0			1	0	0		0	0	0
11-4-09 8 00am aFerdinand	Ferdinand	younger juvenile	m	1	0	0	0	0			1	0	0		0	0	0
11-4-09 8 00am aHenry	Henry	older juvenile	m	1	0	0	0	0			1	0	0		0	0	0
11-4-09 8 00am aIsabel	Isabel	adult	f	1	0	0	0	0			0	0	0		0	0	0
11-4-09 8 00am aMichelle	Michelle	adult	f	0	0	0	0	1			0	insects	34		0	1	0
11-4-09 8 00am aPedazo	Pedazo	infant	m	1	0	0	1	0		1	0	0	0		0	0	0
11-4-09 9 00am aAmber	Amber	adult	f	0	0	1	0	0			0	oil palm	21		1	0	0
11-4-09 9 00am aHenry	Henry	older juvenile	m	0	0	1	0	0			0	oil palm	21		1	0	0
11-4-09 9 00am aNapoleon	Napoleon	subadult	m	0	0	0	0	1			0	oil palm	21		1	0	0
11-4-09 9 00am aPedro	Pedro	older juvenile	m	1	0	0	0	0			1	0	0		0	0	0
11-5-09 8 00am cAmelia	Amelia	younger juvenile	f	0	0	0	1	0			0	0	0		0	0	0
11-5-09 8 00am cHarriet	Harriet	adult	f	0	0	0	1	0			0	0	0		0	0	0
11-5-09 8 00am cPatinka	Patinka	adult	f	0	0	1	1	0			0	0	0		0	0	0
11-5-09 8 00am cVCstone	VCstone	subadult	f	1	0	0	1	0		1	0	0	0		0	0	0
11-5-09 8 00am cWalker	Walker	older juvenile	m	1	0	0	0	0			1	0	0		0	0	0
11-6-09 8 00am aCedazo	Cedazo	infant	f	0	0	0	1	0			0	0	0		0	0	0
11-6-09 8 00am aChristina	Christina	adult	f	0	0	0	1	1			0	0	0		0	0	0
11-6-09 8 00am aFerdinand	Ferdinand	younger juvenile	m	0	0	0	1	1			0	0	0		0	0	0
11-6-09 8 00am aHarry Potter	Harry Potter	adult	m	1	0	0	0	0		1	0	0	0		0	0	0
11-6-09 8 00am aHeath Ledger	Heath Ledger	adult	m	0	0	0	1	0			0	0	0		0	0	0
11-6-09 8 00am aHenry	Henry	older juvenile	m	0	0	0	1	0			0	0	0		0	0	0
11-6-09 8 00am aMargarita	Margarita	adult	f	1	0	0	0	0			0	0	0		0	0	0
11-6-09 8 00am aMugatu	Mugatu	adult	f	0	0	0	1	0			0	0	0		0	0	0
11-6-09 8 00am aNapoleon	Napoleon	subadult	m	0	0	1	0	0			0	0	0		0	0	0
11-6-09 9 00am aFerdinand	Ferdinand	younger juvenile	m	1	0	0	0	0			1	0	0		0	0	0
11-6-09 9 00am aHenry	Henry	older juvenile	m	0	0	1	0	0			0	0	0		0	0	0
11-6-09 9 00am aIsabel	Isabel	adult	f	1	0	0	0	0			1	0	0		0	0	0
11-6-09 9 00am aMatilda	Matilda	younger juvenile	f	1	0	0	0	0			1	0	0		0	0	0
11-6-09 9 00am aPedazo	Pedazo	infant	m	0	0	0	1	0			0	0	0		0	0	0
11-7-09 9 00am aCedazo	Cedazo	infant	f	0	0	0	1	0			0	0	0		0	0	0
11-7-09 9 00am aChola	Chola	subadult	f	0	0	1	0	0			0	0	0		0	0	0
11-7-09 9 00am aHarry Potter	Harry Potter	adult	m	0	0	1	0	0			0	0	0		0	0	0
11-7-09 9 00am aHenry	Henry	older juvenile	m	1	0	0	0	0			0	0	0		0	0	0
11-7-09 9 00am aIsabel	Isabel	adult	f	1	0	0	1	0			1	0	0		0	0	0
11-7-09 9 00am aMichelle	Michelle	adult	f	0	0	1	0	0			0	0	0		0	0	0
11-7-09 9 00am aMugatu	Mugatu	adult	f	1	0	0	1	0			0	0	0		0	0	0
11-7-09 9 00am aPedazo	Pedazo	infant	m	0	0	0	1	0			0	0	0		0	0	0
11-8-09 7 00am cRambo	Rambo	adult	m	1	0	0	0	0			0	0	0		0	0	0
11-8-09 7 00am cRonaldinha	Ronaldinha	adult	f	1	0	0	0	0			1	0	0		0	0	0
11-8-09 7 00am cVCstone	VCstone	subadult	f	0	0	0	0	1			0	0	0		0	0	0
11-8-09 7 00am cWalker	Walker	older juvenile	m	0	0	0	0	1			0	0	0		0	0	0
11-8-09 8 00am cAlice	Alice	adult	f	0	0	0	1	0			0	0	0		0	0	0
11-8-09 8 00am cAmelia	Amelia	younger juvenile	f	0	0	0	1	0			0	0	0		0	0	0
11-8-09 8 00am cBrennan	Brennan	infant	m	0	0	0	1	0			0	0	0		0	0	0
11-8-09 8 00am cHarriet	Harriet	adult	f	0	0	0	1	0			0	0	0		0	0	0
11-8-09 8 00am cPatinka	Patinka	adult	f	0	0	0	1	0			0	0	0		0	0	0
11-8-09 8 00am cRambo	Rambo	adult	m	0	0	0	1	0			0	0	0		0	0	0
11-8-09 8 00am cRonaldinha	Ronaldinha	adult	f	1	0	0	0	0		1	0	0	0		0	0	0
11-8-09 8 00am cVCstone	VCstone	subadult	f	0	0	0	1	0			0	0	0		0	0	0
11-8-09 8 00am cWalker	Walker	older juvenile	m	0	0	0	1	0			0	0	0		0	0	0
1-21-10 1000 amMatilda	Matilda	younger juvenile	f	1	0	0	0	0			1	0	0		0	0	0
1-21-10 1015 amHeath Ledger	Heath Ledger	adult	m	1	0	0	0	1			0	insects	34		0	1	0
1-21-10 1015 amMatilda	Matilda	younger juvenile	f	0	0	1	0	0			0	fruit unidentified	50		1	0	0
1-21-10 700 amMatilda	Matilda	younger juvenile	f	0	0	1	0	0			0	burio	2		1	0	0
1-21-10 700 amPedro	Pedro	older juvenile	m	1	0	0	0	1			1	insects	34		0	1	0
1-21-10 730 amMatilda	Matilda	younger juvenile	f	0	0	0	0	1			0	0	0		0	0	0
1-21-10 800 amMatilda	Matilda	younger juvenile	f	0	0	1	0	0			0	burio	2		1	0	0
1-21-10 930 amMatilda	Matilda	younger juvenile	f	1	0	0	0	0			1	0	0		0	0	0
1-21-10 945 amHeath Ledger	Heath Ledger	adult	m	1	0	0	0	0			1	0	0		0	0	0
1-21-10 945 amMatilda	Matilda	younger juvenile	f	0	0	1	0	0			0	burio	2		1	0	0
1-22-10 630 amAmber	Amber	adult	f	0	0	0	0	1			0	insects	34		0	1	0
1-22-10 630 amHeath Ledger	Heath Ledger	adult	m	0	0	1	0	1			0	burio	2		1	0	0
1-22-10 630 amNapoleon	Napoleon	subadult	m	0	0	1	0	0			0	burio	2		1	0	0
1-22-10 630 amPedro	Pedro	older juvenile	m	0	0	1	0	0			0	burio	2		1	0	0
1-22-10 700 amAmber	Amber	adult	f	0	0	1	0	0			0	burio	2		1	0	0
1-22-10 700 amHeath Ledger	Heath Ledger	adult	m	0	0	0	0	1			0	burio	2		1	0	0
1-22-10 700 amHenry	Henry	older juvenile	m	0	0	0	0	1			0	burio	2		1	0	0
1-22-10 700 amMax	Max	adult	m	0	0	1	0	1			0	insects	34		0	1	0
1-22-10 700 amMichelle	Michelle	adult	f	0	0	0	0	1			0	burio	2		1	0	0
1-22-10 730 amIsabel	Isabel	adult	f	0	0	0	1	0			0	0	0		0	0	0
1-22-10 730 amMojita	Mojita	younger juvenile	f	0	0	1	0	0			0	burio	2		1	0	0
1-22-10 730 amNapoleon	Napoleon	subadult	m	0	0	1	0	1			0	insects	34		0	1	0
1-22-10 730 amPedazo	Pedazo	infant	m	0	0	0	1	0			0	0	0		0	0	0
1-22-10 845 amChristina	Christina	adult	f	0	0	1	0	1			0	burio	2		1	0	0
1-22-10 845 amIsabel	Isabel	adult	f	0	0	0	1	0			0	0	0		0	0	0
1-22-10 845 amMatilda	Matilda	younger juvenile	f	1	0	1	0	1			1	insects	34		0	1	0
1-22-10 845 amPedazo	Pedazo	infant	m	1	0	0	1	0			1	0	0		0	0	0
1-22-10 900 amHarry Potter	Harry Potter	adult	m	1	0	1	0	1		1	0	insects	34		0	1	0
1-22-10 900 amHeath Ledger	Heath Ledger	adult	m	1	0	1	0	1			1	insects	34		0	1	0
1-22-10 900 amMax	Max	adult	m	1	0	0	0	1			1	insects	34		0	1	0
1-22-10 930 amMargarita	Margarita	adult	f	1	0	1	0	0			0	0	0		0	0	0
1-23-10 745 bUncle Rico	Uncle Rico	adult	m	1	0	0	0	0			1	0	0		0	0	0
1-23-10 800 bUncle Rico	Uncle Rico	adult	m	0	0	0	0	1			0	insects	34	1	0	1	1
1-23-10 815 bOrlando	Orlando	adult	m	1	0	0	1	0			0	0	0		0	0	0
1-25-10 1500 cAmelia	Amelia	younger juvenile	f	0	0	0	0	1			0	insects	34		0	1	0
1-25-10 1500 cHarriet	Harriet	adult	f	1	0	0	1	0			1	0	0		0	0	0
1-25-10 1500 cPatinka	Patinka	adult	f	0	0	0	1	1			0		0		0	0	0
1-25-10 1500 cRambo	Rambo	adult	m	0	0	0	0	1			0	coconut	37		1	0	0
1-25-10 1500 cWalker	Walker	older juvenile	m	0	0	0	0	1			0	insects	34		0	1	0
1-25-10 1530 cRambo	Rambo	adult	m	1	0	0	0	0			1	0	0		0	0	0
1-25-10 1600 cVCstone	VCstone	subadult	f	1	0	0	0	0			1	0	0		0	0	0
1-25-10 1630 cAmelia	Amelia	younger juvenile	f	0	0	0	1	0			0	0	0		0	0	0
1-25-10 1630 cBrennan	Brennan	infant	m	0	0	0	1	0			0	0	0		0	0	0
1-25-10 1630 cVCstone	VCstone	subadult	f	0	0	0	0	1			0	yolillo	30		1	0	0
1-25-10 1700 cAlice	Alice	adult	f	1	0	0	1	0		1	0	0	0		0	0	0
1-25-10 1700 cDario	Dario	younger juvenile	m	1	0	0	0	1			1	insects	34		0	1	0
1-25-10 1700 cPatinka	Patinka	adult	f	0	0	1	0	0			0	unidentified	50		1	0	0
1-25-10 630 bMauricio	Mauricio	older juvenile	m	0	0	1	0	0			0	burio	2		1	0	0
1-25-10 630 bSangria	Sangria	subadult	f	0	0	1	0	0			0	burio	2		1	0	0
1-25-10 700 bRoxanne	Roxanne	adult	f	1	0	0	0	0			1	0	0		0	0	0
1-25-10 715 bSangria	Sangria	subadult	f	1	0	0	0	0			1	0	0		0	0	0
1-25-10 730 bSangria	Sangria	subadult	f	1	0	0	1	1			0	insects	34		0	1	0
1-25-10 800 bMauricio	Mauricio	older juvenile	m	1	0	0	0	0		1	0	0	0		0	0	0
1-25-10 800 bSangria	Sangria	subadult	f	1	0	0	0	0			1	0	0		0	0	0
1-25-10 830 bMauricio	Mauricio	older juvenile	m	0	0	0	0	1			0	insects	34		0	1	0
1-29-10 700 bMrs Puffkins	Mrs Puffkins	adult	f	0	0	1	0	1			0	burio	2		1	0	0
1-29-10 700 bRoxanne	Roxanne	adult	f	0	0	1	0	0			0	burio	2		1	0	0
1-30-10 1430 aHarry Potter	Harry Potter	adult	m	1	0	0	0	0			0	0	0		0	0	0
1-30-10 1430 aMojita	Mojita	younger juvenile	f	0	0	0	0	1			0	burio	2		1	0	0
1-30-10 1500 aChola	Chola	subadult	f	1	0	0	0	0			1	0	0		0	0	0
1-31-10 1000 aHarry Potter	Harry Potter	adult	m	0	0	1	0	0			0	oil palm	21		1	0	0
1-31-10 1000 aHeath Ledger	Heath Ledger	adult	m	0	0	1	0	1			0	insects	34		0	1	0
1-31-10 1000 aMatilda	Matilda	younger juvenile	f	0	0	0	0	1			0	oil palm	21		1	0	0
1-31-10 1000 aMax	Max	adult	m	1	0	0	0	0			0	0	0		0	0	0
1-31-10 1030 aChola	Chola	subadult	f	0	0	0	1	0			0	0	0		0	0	0
1-31-10 1030 aHarry Potter	Harry Potter	adult	m	0	0	0	1	1			0	oil palm	21		1	0	0
1-31-10 1030 aIsabel	Isabel	adult	f	0	0	0	1	1			0	oil palm	21		1	0	0
1-31-10 1030 aNapoleon	Napoleon	subadult	m	0	0	0	1	0			0	0	0		0	0	0
1-31-10 1030 aPedazo	Pedazo	infant	m	0	0	0	1	0			0	0	0		0	0	0
1-31-10 1100 aAmber	Amber	adult	f	1	0	0	1	0			0	0	0		0	0	0
1-31-10 1100 aHarry Potter	Harry Potter	adult	m	0	0	0	1	0			0	0	0		0	0	0
1-31-10 1100 aHenry	Henry	older juvenile	m	1	0	0	0	0			1	0	0		0	0	0
1-31-10 1100 aIsabel	Isabel	adult	f	0	0	0	1	0			0	0	0		0	0	0
1-31-10 1100 aMojita	Mojita	younger juvenile	f	0	0	0	0	1			0	insects	34		0	1	0
1-31-10 1100 aNapoleon	Napoleon	subadult	m	1	0	1	0	1			0	0	0		0	0	0
1-31-10 1100 aPedazo	Pedazo	infant	m	0	0	0	1	0			0	0	0		0	0	0
1-31-10 1130 aCedazo	Cedazo	infant	f	0	0	0	1	0			0	0	0		0	0	0
1-31-10 1130 aChristina	Christina	adult	f	0	0	0	0	1			0	insects	34	1	0	1	1
1-31-10 1130 aHarry Potter	Harry Potter	adult	m	1	0	0	0	0			1	0	0		0	0	0
1-31-10 1130 aMax	Max	adult	m	1	0	0	0	0			1	0	0		0	0	0
1-31-10 1130 aMugatu	Mugatu	adult	f	0	0	1	1	1			0	insects	34		0	1	0
1-31-10 630 aCedazo	Cedazo	infant	f	0	0	0	1	0			0	0	0		0	0	0
1-31-10 630 aHenry	Henry	older juvenile	m	0	0	0	1	0			0	0	0		0	0	0
1-31-10 630 aMojita	Mojita	younger juvenile	f	0	0	0	1	0			0	0	0		0	0	0
1-31-10 630 aMugatu	Mugatu	adult	f	1	0	1	1	1			1	insects	34		0	1	0
1-31-10 700 aCedazo	Cedazo	infant	f	0	0	0	1	0			0	0	0		0	0	0
1-31-10 700 aHarry Potter	Harry Potter	adult	m	0	0	0	1	0			0	0	0		0	0	0
1-31-10 700 aMichelle	Michelle	adult	f	0	0	1	0	1			0	insects	34		0	1	0
1-31-10 700 aMugatu	Mugatu	adult	f	1	0	0	1	0			1	0	0		0	0	0
1-31-10 730 aAmber	Amber	adult	f	1	0	0	0	0			1	0	0		0	0	0
1-31-10 730 aFerdinand	Ferdinand	younger juvenile	m	1	0	0	0	0			1	0	0		0	0	0
1-31-10 730 aHarry Potter	Harry Potter	adult	m	1	0	0	0	0			1	0	0		0	0	0
1-31-10 730 aHeath Ledger	Heath Ledger	adult	m	0	0	1	0	1			0	tropical almond	29		1	0	0
1-31-10 800 aCedazo	Cedazo	infant	f	0	0	0	1	0			0	0	0		0	0	0
1-31-10 800 aChola	Chola	subadult	f	0	0	0	1	0			0	insects	34		0	1	0
1-31-10 800 aHarry Potter	Harry Potter	adult	m	1	0	0	0	1			0	0	0		0	0	0
1-31-10 800 aIsabel	Isabel	adult	f	0	0	0	0	1			0	insects	34	1	0	1	1
1-31-10 800 aMax	Max	adult	m	1	0	0	0	0			1	0	0		0	0	0
1-31-10 800 aMichelle	Michelle	adult	f	0	0	0	0	1			0	insects	34		0	1	0
1-31-10 800 aMugatu	Mugatu	adult	f	1	0	0	1	0			1	0	0		0	0	0
1-31-10 800 aPedazo	Pedazo	infant	m	0	0	0	1	0			0	0	0		0	0	0
1-31-10 830 aHeath Ledger	Heath Ledger	adult	m	0	0	0	0	1			0	oil palm	21		1	0	0
1-31-10 830 aMojita	Mojita	younger juvenile	f	0	0	0	0	1			0	insects	34		0	1	0
1-31-10 830 aNapoleon	Napoleon	subadult	m	0	0	1	0	1			0	oil palm	21		1	0	0
1-31-10 900 aAmber	Amber	adult	f	0	0	1	0	0			0	oil palm	21		1	0	0
1-31-10 900 aHeath Ledger	Heath Ledger	adult	m	0	0	0	1	0			0	0	0		0	0	0
1-31-10 900 aIsabel	Isabel	adult	f	0	0	0	1	0			0	0	0		0	0	0
1-31-10 900 aMax	Max	adult	m	0	0	0	1	0			0	0	0		0	0	0
1-31-10 900 aMichelle	Michelle	adult	f	1	0	0	0	0			1	0	0		0	0	0
1-31-10 900 aMojita	Mojita	younger juvenile	f	0	0	0	1	0			0	0	0		0	0	0
1-31-10 900 aNapoleon	Napoleon	subadult	m	0	0	0	1	1			0	oil palm	21		1	0	0
1-31-10 900 aPedazo	Pedazo	infant	m	1	0	0	1	0			1	0	0		0	0	0
1-31-10 930 aCedazo	Cedazo	infant	f	0	0	0	1	0			0	0	0		0	0	0
1-31-10 930 aChola	Chola	subadult	f	0	0	0	0	1			0	insects	34	1	0	1	1
1-31-10 930 aHeath Ledger	Heath Ledger	adult	m	0	0	1	0	0			0	oil palm	21		1	0	0
1-31-10 930 aHenry	Henry	older juvenile	m	0	0	0	0	1			0	oil palm	21		1	0	0
1-31-10 930 aIsabel	Isabel	adult	f	0	0	0	1	1			0	oil palm	21		1	0	0
1-31-10 930 aMax	Max	adult	m	0	0	0	0	1			0	insects	34	1	0	1	1
1-31-10 930 aMojita	Mojita	younger juvenile	f	0	0	1	0	0			0	oil palm	21		1	0	0
1-31-10 930 aMugatu	Mugatu	adult	f	0	0	0	1	0			0	0	0		0	0	0
1-31-10 930 aPedazo	Pedazo	infant	m	1	0	0	1	0			1	0	0		0	0	0
2 10 10 10 00 bDumbledor	Dumbledor	adult	m	1	0	0	0	0			0	0	0		0	0	0
2 10 10 10 00 bMauricio	Mauricio	older juvenile	m	0	0	0	1	0			0	0	0		0	0	0
2 10 10 10 00 bSofia	Sofia	older juvenile	f	1	0	0	0	0			1	0	0		0	0	0
2 10 10 10 00 bUncle Rico	Uncle Rico	adult	m	0	0	0	0	1			0	snails	45		1	0	0
2 10 10 8 30 bDumbledor	Dumbledor	adult	m	1	0	0	0	0			1	0	0		0	0	0
2 10 10 8 30 bMauricio	Mauricio	older juvenile	m	0	0	0	0	1			0	0	0		0	0	0
2 10 10 8 30 bSangria	Sangria	subadult	f	1	0	0	1	0			1	0	0		0	0	0
2 10 10 9 00 a bMrs Puffkins	Mrs Puffkins	adult	f	1	0	0	0	0			1	0	0		0	0	0
2 10 10 9 00 a bRoxanne	Roxanne	adult	f	1	0	0	1	0			1	0	0		0	0	0
2 10 10 9 00 a bUncle Rico	Uncle Rico	adult	m	0	0	1	0	0			0	yolillo	30		1	0	0
2 10 10 9 00 bMrs Puffkins	Mrs Puffkins	adult	f	1	0	0	0	0			1	0	0		0	0	0
2 10 10 9 00 bRoxanne	Roxanne	adult	f	1	0	0	1	0			1	0	0		0	0	0
2 10 10 9 00 bUncle Rico	Uncle Rico	adult	m	0	0	1	0	0			0	yolillo	30		1	0	0
2 10 10 9 30 bElvisa	Elvisa	adult	f	1	0	0	0	0		1	0	0	0		0	0	0
2 10 10 9 30 bGuillermo	Guillermo	older juvenile	m	0	0	0	0	1			0	insects	34		0	1	0
2 10 10 9 30 bOrlando	Orlando	adult	m	0	0	0	1	0			0	0	0		0	0	0
2 10 10 9 30 bShakira	Shakira	subadult	f	0	0	1	0	0			0	palm heart	23		1	0	0
2 12 10 6 30 bDumbledor	Dumbledor	adult	m	0	0	0	0	1			0	caimito	4		1	0	0
2 12 10 6 30 bJoselito	Joselito	subadult	m	0	0	1	0	0			0	huevo de mono	15		1	0	0
2 12 10 7 00 bDumbledor	Dumbledor	adult	m	1	0	0	0	0			0	0	0		0	0	0
2 12 10 7 00 bRoxanne	Roxanne	adult	f	0	0	0	0	1			0	huevo de mono	15		1	0	0
2 12 10 7 00 bworkman-E	workman-E	infant	f	1	0	0	1	0			1	0	0		0	0	0
2 12 10 7 30 balex-R	alex-R	infant	f	1	0	0	0	0			1	0	0		0	0	0
2 12 10 7 30 bDumbledor	Dumbledor	adult	m	1	0	0	0	0			1	0	0		0	0	0
2 12 10 7 30 bElvira	Elvira	adult	f	1	0	0	0	0			1	0	0		0	0	0
2 12 10 7 30 bMrs Puffkins	Mrs Puffkins	adult	f	0	0	0	0	1			0	insects	34		0	1	0
2 12 10 7 30 bRoxanne	Roxanne	adult	f	0	0	0	0	1			0	insects	34		0	1	0
2 12 10 7 30 bShakira	Shakira	subadult	f	0	0	0	0	1			0	insects	34		0	1	0
2 13 10 10 00 aChristina	Christina	adult	f	0	0	0	1	0			0	0	0		0	0	0
2 13 10 10 00 aFerdinand	Ferdinand	younger juvenile	m	0	0	0	1	0			0	0	0		0	0	0
2 13 10 10 00 aHeath Ledger	Heath Ledger	adult	m	1	0	0	0	0			0	0	0		0	0	0
2 13 10 10 00 aMargarita	Margarita	adult	f	1	0	0	0	0			0	0	0		0	0	0
2 13 10 10 00 aNapoleon	Napoleon	subadult	m	1	0	0	0	0			1	0	0		0	0	0
2 13 10 10 00 aPedro	Pedro	older juvenile	m	0	0	0	0	1			0	insects	34		0	1	0
2 13 10 10 30 aHeath Ledger	Heath Ledger	adult	m	0	0	1	0	0			0	palm heart	23		1	0	0
2 13 10 10 30 aMargarita	Margarita	adult	f	1	0	0	0	0			0	0	0		0	0	0
2 13 10 10 30 aMax	Max	adult	m	1	0	0	0	0			1	0	0		0	0	0
2 13 10 10 30 aNapoleon	Napoleon	subadult	m	0	0	1	0	0			0	insects	34		0	1	0
2 13 10 11 00 aAmber	Amber	adult	f	0	1	0	0	0			0	banana from Marcos	0		0	0	0
2 13 10 11 00 aCedazo	Cedazo	infant	f	0	0	0	1	0			0	0	0		0	0	0
2 13 10 11 00 aIsabel	Isabel	adult	f	0	0	0	0	1			0	insects	34	1	0	1	1
2 13 10 11 00 aMichelle	Michelle	adult	f	1	0	0	1	0		1	0	0	0		0	0	0
2 13 10 11 00 aMugatu	Mugatu	adult	f	0	1	1	0	0			0	banana from Marcos	55		1	0	0
2 13 10 11 00 aPedazo	Pedazo	infant	m	1	0	0	0	0			1	0	0		0	0	0
2 13 10 6 30 aAmber	Amber	adult	f	0	0	1	0	0			0	oil palm	21		1	0	0
2 13 10 6 30 aCedazo	Cedazo	infant	f	1	0	0	0	0			1	0	0		0	0	0
2 13 10 6 30 aHarry Potter	Harry Potter	adult	m	1	0	0	0	0			0	0	0		0	0	0
2 13 10 6 30 aHeath Ledger	Heath Ledger	adult	m	0	0	0	1	0			0	0	0		0	0	0
2 13 10 6 30 aHenry	Henry	older juvenile	m	0	0	0	0	1			0	oil palm	21		1	0	0
2 13 10 6 30 aIsabel	Isabel	adult	f	0	0	1	0	0			0	oil palm	21		1	0	0
2 13 10 6 30 aMichelle	Michelle	adult	f	0	0	0	1	0			0	0	0		0	0	0
2 13 10 6 30 aMugatu	Mugatu	adult	f	0	0	0	0	1			0	oil palm	21		1	0	0
2 13 10 6 30 aNapoleon	Napoleon	subadult	m	1	0	0	0	0			0	0	0		0	0	0
2 13 10 6 30 aPedazo	Pedazo	infant	m	1	0	0	1	0			1	0	0		0	0	0
2 13 10 6 30 aPedro	Pedro	older juvenile	m	0	0	0	1	0			0	0	0		0	0	0
2 13 10 7 00 aChola	Chola	subadult	f	1	0	0	0	0			0	0	0		0	0	0
2 13 10 7 00 aHarry Potter	Harry Potter	adult	m	0	0	1	1	0			0	oil palm	21		1	0	0
2 13 10 7 00 aHeath Ledger	Heath Ledger	adult	m	0	0	1	0	0			0	oil palm	21		1	0	0
2 13 10 7 00 aMargarita	Margarita	adult	f	1	0	0	0	0			1	0	0		0	0	0
2 13 10 7 00 aMatilda	Matilda	younger juvenile	f	0	0	1	1	0			0	oil palm	21		1	0	0
2 13 10 7 00 aMichelle	Michelle	adult	f	0	0	1	1	0			0	oil palm	21		1	0	0
2 13 10 7 00 aMojita	Mojita	younger juvenile	f	0	0	0	0	1			0	oil palm	21		1	0	0
2 13 10 7 00 aPedazo	Pedazo	infant	m	1	0	0	0	0			1	0	0		0	0	0
2 13 10 7 30 aChola	Chola	subadult	f	0	0	0	1	0			0	0	0		0	0	0
2 13 10 7 30 aHarry Potter	Harry Potter	adult	m	0	0	0	1	0			0	0	0		0	0	0
2 13 10 7 30 aHeath Ledger	Heath Ledger	adult	m	0	0	1	0	0			0	oil palm	21		1	0	0
2 13 10 7 30 aMargarita	Margarita	adult	f	0	0	0	1	0			0	0	0		0	0	0
2 13 10 7 30 aMatilda	Matilda	younger juvenile	f	0	0	0	0	1			0	oil palm	21		1	0	0
2 13 10 7 30 aMax	Max	adult	m	0	0	0	0	1			0	oil palm	21		1	0	0
2 13 10 7 30 aMojita	Mojita	younger juvenile	f	0	0	0	1	0			0	0	0		0	0	0
2 13 10 7 30 aNapoleon	Napoleon	subadult	m	0	0	0	1	1			0	oil palm	21		1	0	0
2 13 10 8 00 aCedazo	Cedazo	infant	f	0	0	0	1	0			0	0	0		0	0	0
2 13 10 8 00 aChola	Chola	subadult	f	0	0	0	1	0			0	0	0		0	0	0
2 13 10 8 00 aChristina	Christina	adult	f	0	0	0	1	0			0	0	0		0	0	0
2 13 10 8 00 aHarry Potter	Harry Potter	adult	m	0	0	0	1	0			0	0	0		0	0	0
2 13 10 8 00 aHeath Ledger	Heath Ledger	adult	m	0	0	1	1	0			0	oil palm	21		1	0	0
2 13 10 8 00 aIsabel	Isabel	adult	f	1	0	0	1	0			0	0	0		0	0	0
2 13 10 8 00 aMax	Max	adult	m	0	0	0	0	1			0	oil palm	21		1	0	0
2 13 10 8 00 aMichelle	Michelle	adult	f	0	0	0	1	0			0	0	0		0	0	0
2 13 10 8 00 aMugatu	Mugatu	adult	f	0	0	0	1	0			0	0	0		0	0	0
2 13 10 8 00 aPedazo	Pedazo	infant	m	0	0	0	1	0			0	0	0		0	0	0
2 13 10 8 30 aChristina	Christina	adult	f	0	0	1	0	0			0	oil palm	21		1	0	0
2 13 10 8 30 aHarry Potter	Harry Potter	adult	m	1	0	0	0	0			1	0	0		0	0	0
2 13 10 8 30 aMax	Max	adult	m	1	0	0	0	1			1	guaitil	10		1	0	0
2 13 10 9 00 aCedazo	Cedazo	infant	f	1	0	0	1	0			1	0	0		0	0	0
2 13 10 9 00 aChola	Chola	subadult	f	1	0	0	0	0			0	0	0		0	0	0
2 13 10 9 00 aHenry	Henry	older juvenile	m	1	0	0	0	0			1	0	0		0	0	0
2 13 10 9 00 aIsabel	Isabel	adult	f	0	0	0	1	0			0	0	0		0	0	0
2 13 10 9 00 aMatilda	Matilda	younger juvenile	f	0	0	0	0	1			0	insects	34	1	0	1	1
2 13 10 9 00 aMax	Max	adult	m	1	0	0	0	0			1	0	0		0	0	0
2 13 10 9 00 aMugatu	Mugatu	adult	f	0	0	0	1	1			0	insects	34	1	0	1	1
2 13 10 9 00 aPedazo	Pedazo	infant	m	0	0	0	1	0			0	0	0		0	0	0
2 13 10 9 30 aFerdinand	Ferdinand	younger juvenile	m	0	0	0	0	1			0	0	0		0	0	0
2 13 10 9 30 aMatilda	Matilda	younger juvenile	f	1	0	0	0	0			0	0	0		0	0	0
2 16 10 10 00 aCedazo	Cedazo	infant	f	1	0	0	1	0	1		0	0	0		0	0	0
2 16 10 10 00 aFerdinand	Ferdinand	younger juvenile	m	0	0	0	0	1			0	unidentified	50		1	0	0
2 16 10 10 00 aHarry Potter	Harry Potter	adult	m	0	0	1	1	0			0	guaitil	10		1	0	0
2 16 10 10 00 aHenry	Henry	older juvenile	m	0	0	0	1	0			0	0	0		0	0	0
2 16 10 10 00 aMugatu	Mugatu	adult	f	0	0	0	1	1			0	insects	34		0	1	0
2 16 10 10 30 aCedazo	Cedazo	infant	f	1	0	0	1	0			1	0	0		0	0	0
2 16 10 10 30 aFerdinand	Ferdinand	younger juvenile	m	1	0	0	0	0			1	0	0		0	0	0
2 16 10 10 30 aHarry Potter	Harry Potter	adult	m	1	0	0	0	0			1	0	0		0	0	0
2 16 10 10 30 aHeath Ledger	Heath Ledger	adult	m	1	0	0	0	0			1	0	0		0	0	0
2 16 10 10 30 aHenry	Henry	older juvenile	m	0	0	0	0	1			0	insects	34		0	1	0
2 16 10 10 30 aIsabel	Isabel	adult	f	0	0	0	1	0			0	0	0		0	0	0
2 16 10 10 30 aMargarita	Margarita	adult	f	1	0	0	0	0			1	0	0		0	0	0
2 16 10 10 30 aMichelle	Michelle	adult	f	1	0	0	0	1			1	unidentified	50		1	0	0
2 16 10 10 30 aMojita	Mojita	younger juvenile	f	1	0	0	0	0			1	0	0		0	0	0
2 16 10 10 30 aMugatu	Mugatu	adult	f	0	0	0	0	1			0	insects	34		0	1	0
2 16 10 10 30 aPedazo	Pedazo	infant	m	0	0	0	1	0			0	0	0		0	0	0
2 16 10 11 00 aCedazo	Cedazo	infant	f	1	0	0	1	0			1	0	0		0	0	0
2 16 10 11 00 aFerdinand	Ferdinand	younger juvenile	m	0	0	0	0	1			0	insects	34		0	1	0
2 16 10 11 00 aHarry Potter	Harry Potter	adult	m	1	0	0	0	0			1	0	0		0	0	0
2 16 10 11 00 aHenry	Henry	older juvenile	m	0	0	0	0	1			0	insects	34		0	1	0
2 16 10 11 00 aIsabel	Isabel	adult	f	0	0	0	0	1			0	panama hat	25		1	0	0
2 16 10 11 00 aMichelle	Michelle	adult	f	0	0	0	0	1			0	insects	34	1	0	1	1
2 16 10 11 00 aMugatu	Mugatu	adult	f	0	0	1	0	0			0	insects	34		0	1	0
2 16 10 11 00 aPedazo	Pedazo	infant	m	1	0	0	1	0			1	0	0		0	0	0
2 16 10 6 30 aAmber	Amber	adult	f	0	0	1	0	0			0	oil palm	21		1	0	0
2 16 10 6 30 aCedazo	Cedazo	infant	f	1	0	0	1	0			0	0	0		0	0	0
2 16 10 6 30 aHarry Potter	Harry Potter	adult	m	0	0	1	0	0			0	oil palm	21		1	0	0
2 16 10 6 30 aHenry	Henry	older juvenile	m	0	0	1	0	0			0	oil palm	21		1	0	0
2 16 10 6 30 aIsabel	Isabel	adult	f	0	0	1	1	0			0	oil palm	21		1	0	0
2 16 10 6 30 aMugatu	Mugatu	adult	f	0	0	1	0	0			0	oil palm	21		1	0	0
2 16 10 6 30 aNapoleon	Napoleon	subadult	m	0	0	0	0	1			0	oil palm	21		1	0	0
2 16 10 6 30 aPedazo	Pedazo	infant	m	1	0	0	1	0			1	0	0		0	0	0
2 16 10 7 00 aAmber	Amber	adult	f	0	0	0	0	1			0	insects	34		0	1	0
2 16 10 7 00 aCedazo	Cedazo	infant	f	0	0	1	1	0			0	0	0		0	0	0
2 16 10 7 00 aChola	Chola	subadult	f	0	0	0	0	1			0	insects	34		0	1	0
2 16 10 7 00 aHarry Potter	Harry Potter	adult	m	0	0	1	0	0			0	water	0		0	0	0
2 16 10 7 00 aHenry	Henry	older juvenile	m	0	0	0	0	1			0	oil palm	21		1	0	0
2 16 10 7 00 aIsabel	Isabel	adult	f	1	0	0	1	1			1	oil palm	21		1	0	0
2 16 10 7 00 aMugatu	Mugatu	adult	f	0	0	1	1	0			0	oil palm	21		1	0	0
2 16 10 7 00 aNapoleon	Napoleon	subadult	m	0	0	0	0	1			0	oil palm	21		1	0	0
2 16 10 7 00 aPedazo	Pedazo	infant	m	0	0	0	1	0			0	0	0		0	0	0
2 16 10 7 30 aAmber	Amber	adult	f	0	0	0	0	1			0	insects	34		0	1	0
2 16 10 7 30 aCedazo	Cedazo	infant	f	0	0	0	1	0			0	0	0		0	0	0
2 16 10 7 30 aChola	Chola	subadult	f	0	0	0	0	1			0	insects	34		0	1	0
2 16 10 7 30 aHarry Potter	Harry Potter	adult	m	0	0	0	0	1			0	oil palm	21		1	0	0
2 16 10 7 30 aHenry	Henry	older juvenile	m	0	0	1	0	0			0	oil palm	21		1	0	0
2 16 10 7 30 aMichelle	Michelle	adult	f	1	0	0	0	0			1	0	0		0	0	0
2 16 10 7 30 aMugatu	Mugatu	adult	f	0	0	0	1	0			0	0	0		0	0	0
2 16 10 8 00 aAmber	Amber	adult	f	0	0	0	0	1			0	insects	34		0	1	0
2 16 10 8 00 aHeath Ledger	Heath Ledger	adult	m	0	0	1	0	0			0	guaitil	10		1	0	0
2 16 10 8 00 aNapoleon	Napoleon	subadult	m	0	0	0	0	1			0	guaitil	10		1	0	0
2 16 10 8 00 aPedro	Pedro	older juvenile	m	1	0	0	0	0			1	0	0		0	0	0
2 16 10 8 30 aCedazo	Cedazo	infant	f	0	0	0	1	0			0	0	0		0	0	0
2 16 10 8 30 aChola	Chola	subadult	f	0	0	0	1	1			0	0	0		0	0	0
2 16 10 8 30 aHenry	Henry	older juvenile	m	0	0	1	1	0			0	0	0		0	0	0
2 16 10 8 30 aMugatu	Mugatu	adult	f	1	0	0	0	0			1	0	0		0	0	0
2 16 10 8 30 aPedazo	Pedazo	infant	m	0	0	0	1	0			0	0	0		0	0	0
2 16 10 9 00 aCedazo	Cedazo	infant	f	0	0	0	1	0			0	0	0		0	0	0
2 16 10 9 00 aFerdinand	Ferdinand	younger juvenile	m	0	0	1	0	0			0	guayaba	11		1	0	0
2 16 10 9 00 aMargarita	Margarita	adult	f	0	0	0	0	1			0	unidentified	50		1	0	0
2 16 10 9 00 aMugatu	Mugatu	adult	f	1	0	0	1	0			1	0	0		0	0	0
2 16 10 9 00 aNapoleon	Napoleon	subadult	m	0	0	0	0	1			0	insects	34		0	1	0
2 16 10 9 30 aAmber	Amber	adult	f	0	0	0	0	1			0	unidentified	50		1	0	0
2 16 10 9 30 aCedazo	Cedazo	infant	f	0	0	0	1	0			0	0	0		0	0	0
2 16 10 9 30 aChristina	Christina	adult	f	0	0	1	0	0			0	breadfruit	42		1	0	0
2 16 10 9 30 aFerdinand	Ferdinand	younger juvenile	m	0	0	0	0	1			0	insects	34		0	1	0
2 16 10 9 30 aHarry Potter	Harry Potter	adult	m	1	0	0	0	0			1	0	0		0	0	0
2 16 10 9 30 aHenry	Henry	older juvenile	m	0	0	0	0	1			0	unidentified	50		1	0	0
2 16 10 9 30 aMichelle	Michelle	adult	f	0	0	0	0	1			0	insects	34		0	1	0
2 16 10 9 30 aMugatu	Mugatu	adult	f	0	0	0	1	1			0	unidentified	50		1	0	0
2 16 10 9 30 aNapoleon	Napoleon	subadult	m	0	0	1	0	1			0	insects	34		0	1	0
2 16 10 9 30 aPedro	Pedro	older juvenile	m	0	0	0	0	1			0	insects	34		0	1	0
2 20 10 10 00 bMauricio	Mauricio	older juvenile	m	0	0	0	0	1			0	insects	34		0	1	0
2 20 10 10 30 bMauricio	Mauricio	older juvenile	m	0	0	1	0	0			0	insects	34		0	1	0
2 20 10 10 30 bSangria	Sangria	subadult	f	0	0	0	1	0			0	0	0		0	0	0
2 21 10 10 00aCedazo	Cedazo	infant	f	1	0	0	1	0			1	0	0		0	0	0
2 21 10 10 00aHenry	Henry	older juvenile	m	1	0	0	0	0		1	0	0	0		0	0	0
2 21 10 10 00aIsabel	Isabel	adult	f	0	0	0	1	1			0	insects	34		0	1	0
2 21 10 10 00aMatilda	Matilda	younger juvenile	f	0	0	0	0	1			0	insects	34		0	1	0
2 21 10 10 00aMichelle	Michelle	adult	f	0	0	0	0	1			0	insects	34		0	1	0
2 21 10 10 00aMugatu	Mugatu	adult	f	0	0	0	1	1			0	insects	34		0	1	0
2 21 10 10 00aNapoleon	Napoleon	subadult	m	0	0	0	0	1			0	unidentified	50		1	0	0
2 21 10 10 00aPedazo	Pedazo	infant	m	1	0	0	0	0			1	0	0		0	0	0
2 21 10 10 30aHenry	Henry	older juvenile	m	1	0	0	0	0			1	0	0		0	0	0
2 21 10 10 30aIsabel	Isabel	adult	f	0	0	0	0	1			0	0	0		0	0	0
2 21 10 10 30aMatilda	Matilda	younger juvenile	f	0	0	1	0	0			0	0	0		0	0	0
2 21 10 10 30aMichelle	Michelle	adult	f	1	0	0	1	0			1	0	0		0	0	0
2 21 10 10 30aNapoleon	Napoleon	subadult	m	0	0	1	0	1			0	0	0		0	0	0
2 21 10 11 00 aAmber	Amber	adult	f	1	0	0	0	0		1	0	0	0		0	0	0
2 21 10 11 00 aHeath Ledger	Heath Ledger	adult	m	1	0	0	0	0			1	0	0		0	0	0
2 21 10 11 00 aMax	Max	adult	m	0	0	1	0	0			0	0	0		0	0	0
2 21 10 11 00 aMichelle	Michelle	adult	f	0	0	0	0	1			0	0	0		0	0	0
2 21 10 11 00 aNapoleon	Napoleon	subadult	m	0	0	0	0	1			0	0	0		0	0	0
2 21 10 11 00 aPedazo	Pedazo	infant	m	1	0	0	1	0			1	0	0		0	0	0
2 21 10 11 30aChristina	Christina	adult	f	0	0	0	0	1			0	insects	34	1	0	1	1
2 21 10 11 30aFerdinand	Ferdinand	younger juvenile	m	0	0	1	0	0			0	insects	34		0	1	0
2 21 10 11 30aHenry	Henry	older juvenile	m	1	0	0	0	0			1	0	0		0	0	0
2 21 10 11 30aMatilda	Matilda	younger juvenile	f	0	0	0	1	0			0	0	0		0	0	0
2 21 10 11 30aMax	Max	adult	m	0	0	0	0	1			0	insects	34	1	0	1	1
2 21 10 11 30aMojita	Mojita	younger juvenile	f	0	0	1	0	0			0	insects	34		0	1	0
2 21 10 11 30aPedazo	Pedazo	infant	m	0	0	0	1	0			0	0	0		0	0	0
2 21 10 7 00 aChristina	Christina	adult	f	1	0	0	0	0			1	0	0		0	0	0
2 21 10 7 00 aHarry Potter	Harry Potter	adult	m	1	0	0	0	0			1	0	0		0	0	0
2 21 10 7 00 aHeath Ledger	Heath Ledger	adult	m	0	0	0	0	1			0	guaitil	10		1	0	0
2 21 10 7 00 aHenry	Henry	older juvenile	m	0	0	1	0	0			0	guaitil	10		1	0	0
2 21 10 7 30 aFerdinand	Ferdinand	younger juvenile	m	0	0	0	0	1			0	oil palm	21		1	0	0
2 21 10 7 30 aHarry Potter	Harry Potter	adult	m	0	0	1	0	0			0	oil palm	21		1	0	0
2 21 10 7 30 aHeath Ledger	Heath Ledger	adult	m	0	0	0	1	0			0	0	0		0	0	0
2 21 10 7 30 aHenry	Henry	older juvenile	m	0	0	0	1	1			0	oil palm	21		1	0	0
2 21 10 7 30 aMax	Max	adult	m	0	0	0	1	1			0	oil palm	21		1	0	0
2 21 10 8 00 aCedazo	Cedazo	infant	f	0	0	0	1	0			0	0	0		0	0	0
2 21 10 8 00 aChola	Chola	subadult	f	1	0	0	1	0		1	0	0	0		0	0	0
2 21 10 8 00 aHenry	Henry	older juvenile	m	0	0	0	1	1			0	oil palm	21		1	0	0
2 21 10 8 00 aIsabel	Isabel	adult	f	0	0	0	0	1			0	oil palm	21		1	0	0
2 21 10 8 00 aMichelle	Michelle	adult	f	0	0	0	1	0			0	0	0		0	0	0
2 21 10 8 00 aMojita	Mojita	younger juvenile	f	0	0	1	1	0			0	oil palm	21		1	0	0
2 21 10 8 00 aMugatu	Mugatu	adult	f	0	0	0	0	1			0	oil palm	21		1	0	0
2 21 10 8 00 aNapoleon	Napoleon	subadult	m	0	0	0	0	1			0	oil palm	21		1	0	0
2 21 10 8 00 aPedazo	Pedazo	infant	m	0	0	0	1	0			0	0	0		0	0	0
2 21 10 8 30 aChola	Chola	subadult	f	0	0	1	0	0			0	guaitil	10		1	0	0
2 21 10 8 30 aIsabel	Isabel	adult	f	0	0	1	1	0			0	guaitil	10		1	0	0
2 21 10 8 30 aMatilda	Matilda	younger juvenile	f	0	0	0	0	1			0	oil palm	21		1	0	0
2 21 10 8 30 aMichelle	Michelle	adult	f	0	0	0	0	1			0	oil palm	21		1	0	0
2 21 10 8 30 aNapoleon	Napoleon	subadult	m	0	0	0	0	1			0	insects	34		0	1	0
2 21 10 8 30 aPedazo	Pedazo	infant	m	1	0	0	0	0			0	0	0		0	0	0
2 21 10 8 30 aPedro	Pedro	older juvenile	m	0	0	1	0	0			0	guaitil	10		1	0	0
2 21 10 9 00 aChola	Chola	subadult	f	0	0	0	0	1			0	palm heart	23		1	0	0
2 21 10 9 00 aHarry Potter	Harry Potter	adult	m	1	0	0	0	0			1	0	0		0	0	0
2 21 10 9 00 aHenry	Henry	older juvenile	m	0	0	1	0	0			0	water	0		0	0	0
2 21 10 9 00 aMatilda	Matilda	younger juvenile	f	0	0	0	1	0			0	0	0		0	0	0
2 21 10 9 00 aMichelle	Michelle	adult	f	0	0	0	0	1			0	fruit	50		1	0	0
2 21 10 9 00 aMojita	Mojita	younger juvenile	f	0	0	0	1	0			0	0	0		0	0	0
2 21 10 9 00 aMugatu	Mugatu	adult	f	0	0	1	0	0			0	unidentified	50		1	0	0
2 21 10 9 30 aCedazo	Cedazo	infant	f	0	0	0	1	0			0	0	0		0	0	0
2 21 10 9 30 aFerdinand	Ferdinand	younger juvenile	m	0	0	1	0	0			0	oil palm	21		1	0	0
2 21 10 9 30 aHarry Potter	Harry Potter	adult	m	0	0	0	1	0			0	0	0		0	0	0
2 21 10 9 30 aMatilda	Matilda	younger juvenile	f	0	0	0	0	1			0	oil palm	21		1	0	0
2 21 10 9 30 aMojita	Mojita	younger juvenile	f	0	0	0	0	1			0	oil palm	21		1	0	0
2 21 10 9 30 aMugatu	Mugatu	adult	f	1	0	0	1	0			1	0	0		0	0	0
2 22 10 10 00 aAmber	Amber	adult	f	0	0	0	0	1			0	insects	34		0	1	0
2 22 10 10 00 aChola	Chola	subadult	f	0	0	0	0	1			0	insects	34		0	1	0
2 22 10 10 00 aIsabel	Isabel	adult	f	1	0	0	0	0			1	0	0		0	0	0
2 22 10 10 00 aMugatu	Mugatu	adult	f	0	0	0	1	0			0	0	0		0	0	0
2 22 10 10 00 aPedazo	Pedazo	infant	m	1	0	0	1	0			1	0	0		0	0	0
2 22 10 10 30 aCedazo	Cedazo	infant	f	0	0	0	1	0			0	0	0		0	0	0
2 22 10 10 30 aChristina	Christina	adult	f	0	0	0	1	0			0	0	0		0	0	0
2 22 10 10 30 aIsabel	Isabel	adult	f	0	0	0	1	0			0	0	0		0	0	0
2 22 10 10 30 aMichelle	Michelle	adult	f	0	0	0	1	0			0	0	0		0	0	0
2 22 10 10 30 aMojita	Mojita	younger juvenile	f	1	0	0	0	0			0	0	0		0	0	0
2 22 10 10 30 aMugatu	Mugatu	adult	f	1	0	0	1	0			0	0	0		0	0	0
2 22 10 10 30 aPedazo	Pedazo	infant	m	1	0	0	0	0			1	0	0		0	0	0
2 22 10 6 30 aCedazo	Cedazo	infant	f	0	0	0	1	0			0	0	0		0	0	0
2 22 10 6 30 aHarry Potter	Harry Potter	adult	m	0	0	1	0	0			0	oil palm	21		1	0	0
2 22 10 6 30 aIsabel	Isabel	adult	f	0	0	1	0	0			0	oil palm	21		1	0	0
2 22 10 6 30 aMax	Max	adult	m	0	0	0	0	1			0	oil palm	21		1	0	0
2 22 10 6 30 aMugatu	Mugatu	adult	f	0	0	1	1	0			0	guaitil	10		1	0	0
2 22 10 6 30 aPedazo	Pedazo	infant	m	0	1	0	0	0			0	oil palm	21		1	0	0
2 22 10 7 00 aAmber	Amber	adult	f	0	0	1	0	0			0	oil palm	21		1	0	0
2 22 10 7 00 aChristina	Christina	adult	f	1	0	0	0	0			1	0	0		0	0	0
2 22 10 7 00 aFerdinand	Ferdinand	younger juvenile	m	0	0	0	1	0			0	0	0		0	0	0
2 22 10 7 00 aHarry Potter	Harry Potter	adult	m	1	0	0	0	0			1	0	0		0	0	0
2 22 10 7 00 aHeath Ledger	Heath Ledger	adult	m	1	0	0	0	0			1	0	0		0	0	0
2 22 10 7 00 aMax	Max	adult	m	0	0	0	1	0			0	0	0		0	0	0
2 22 10 7 00 aMichelle	Michelle	adult	f	0	0	0	1	0			0	0	0		0	0	0
2 22 10 7 00 aMugatu	Mugatu	adult	f	0	0	0	1	1			0	oil palm	21		1	0	0
2 22 10 7 00 aPedro	Pedro	older juvenile	m	0	0	0	1	0			0	0	0		0	0	0
2 22 10 7 30 aCedazo	Cedazo	infant	f	1	0	0	1	0			1	0	0		0	0	0
2 22 10 7 30 aHarry Potter	Harry Potter	adult	m	1	0	0	0	0			0	0	0		0	0	0
2 22 10 7 30 aHenry	Henry	older juvenile	m	1	0	0	0	0			1	0	0		0	0	0
2 22 10 7 30 aIsabel	Isabel	adult	f	0	0	0	0	1			0	oil palm	21		1	0	0
2 22 10 7 30 aMichelle	Michelle	adult	f	0	0	0	1	0			0	0	0		0	0	0
2 22 10 7 30 aMugatu	Mugatu	adult	f	0	0	0	0	1			0	oil palm	21		1	0	0
2 22 10 7 30 aNapoleon	Napoleon	subadult	m	0	0	0	1	0			0	0	0		0	0	0
2 22 10 7 30 aPedazo	Pedazo	infant	m	1	0	0	0	0			1	0	0		0	0	0
2 22 10 8 00 aCedazo	Cedazo	infant	f	0	0	0	1	0			0	0	0		0	0	0
2 22 10 8 00 aChola	Chola	subadult	f	0	0	0	1	0			0	0	0		0	0	0
2 22 10 8 00 aHenry	Henry	older juvenile	m	1	0	0	1	0			1	0	0		0	0	0
2 22 10 8 00 aIsabel	Isabel	adult	f	0	0	0	1	0			0	0	0		0	0	0
2 22 10 8 00 aMatilda	Matilda	younger juvenile	f	0	0	0	1	0			0	0	0		0	0	0
2 22 10 8 00 aMax	Max	adult	m	1	0	0	0	0			1	0	0		0	0	0
2 22 10 8 00 aMugatu	Mugatu	adult	f	0	0	0	0	1			0	insects	34	1	0	1	1
2 22 10 8 00 aPedazo	Pedazo	infant	m	0	0	0	1	0			0	0	0		0	0	0
2 22 10 8 30 aIsabel	Isabel	adult	f	0	0	0	0	1			0	insects	34		0	1	0
2 22 10 8 30 aMichelle	Michelle	adult	f	0	0	0	0	1			0	insects	34		0	1	0
2 22 10 8 30 aMugatu	Mugatu	adult	f	0	0	0	0	1			0	insects	34	1	0	1	1
2 22 10 8 30 aPedazo	Pedazo	infant	m	1	0	0	1	0			0	0	0		0	0	0
2 22 10 9 00 aMargarita	Margarita	adult	f	0	0	0	0	1			0	insects	34		0	1	0
2 22 10 9 00 aMatilda	Matilda	younger juvenile	f	0	0	0	0	1			0	insects	34		0	1	0
2 22 10 9 00 aMugatu	Mugatu	adult	f	0	0	0	0	1			0	insects	34		0	1	0
2 22 10 9 30aAmber	Amber	adult	f	0	0	1	0	0			0	insects	34		0	1	0
2 22 10 9 30aIsabel	Isabel	adult	f	0	0	1	0	1			0	palm heart	23	1	1	0	0
2 22 10 9 30aNapoleon	Napoleon	subadult	m	0	0	1	0	0			0	insects	34		0	1	0
2 22 10 9 30aPedazo	Pedazo	infant	m	1	0	0	0	0			1	0	0		0	0	0
2 22 10 11 00aCedazo	Cedazo	infant	f	1	0	0	0	0			0	0	0		0	0	0
2 22 10 11 00aFerdinand	Ferdinand	younger juvenile	m	0	0	0	0	1			0	insects	34		0	1	0
2 22 10 11 00aMichelle	Michelle	adult	f	0	0	0	0	1			0	palm heart	23	1	1	0	0
2 22 10 11 00aMugatu	Mugatu	adult	f	0	0	0	0	1			0	palm heart	23	1	1	0	0
2 22 10 11 00aPedazo	Pedazo	infant	m	0	0	0	1	0			0	0	0		0	0	0
2 24 10 10 00 bJoselito	Joselito	subadult	m	0	0	0	0	1			0	insects	34	1	0	1	1
2 24 10 10 00 bMauricio	Mauricio	older juvenile	m	0	0	0	0	1			0	insects	34		0	1	0
2 24 10 10 00 bOrlando	Orlando	adult	m	1	0	0	0	0		1	0	0	0		0	0	0
2 24 10 10 00 bUncle Rico	Uncle Rico	adult	m	0	0	0	0	1			0	insects	34		0	1	0
2 24 10 10 00 bZoro	Zoro	adult	m	0	0	1	0	0			0	unidentified	50		1	0	0
2 24 10 10 30 balex-R	alex-R	infant	f	1	0	0	0	0			1	0	0		0	0	0
2 24 10 10 30 bDumbledor	Dumbledor	adult	m	0	0	0	0	1			0	insects	34		0	1	0
2 24 10 10 30 bMrs Puffkins	Mrs Puffkins	adult	f	0	0	1	0	0			0	guaitil	10		1	0	0
2 24 10 10 30 bOrlando	Orlando	adult	m	0	0	0	0	1			0	insects	34		0	1	0
2 24 10 10 30 bRoxanne	Roxanne	adult	f	0	0	0	0	1			0	guaitil	10		1	0	0
2 24 10 10 30 bSangria	Sangria	subadult	f	0	0	0	0	1			0	insects	34		0	1	0
2 24 10 10 30 bUncle Rico	Uncle Rico	adult	m	0	0	0	1	1			0	insects	34		0	1	0
2 24 10 11 00 bDumbledor	Dumbledor	adult	m	0	0	0	1	0			0	0	0		0	0	0
2 24 10 11 00 bMauricio	Mauricio	older juvenile	m	0	0	0	0	1			0	insects	34		0	1	0
2 24 10 11 00 bMrs Puffkins	Mrs Puffkins	adult	f	0	0	0	0	1			0	insects	34		0	1	0
2 24 10 11 00 bOrlando	Orlando	adult	m	0	0	0	1	0			0	0	0		0	0	0
2 24 10 11 00 bRoxanne	Roxanne	adult	f	0	0	0	0	1			0	unidentified	50		1	0	0
2 24 10 11 00 bSofia	Sofia	older juvenile	f	0	0	1	0	0			0	banana heart	43		1	0	0
2 24 10 11 30 bDumbledor	Dumbledor	adult	m	0	0	0	0	1			0	snails	45		1	0	0
2 24 10 11 30 bElvira	Elvira	adult	f	0	0	0	0	1			0	snails	45		1	0	0
2 24 10 11 30 bMauricio	Mauricio	older juvenile	m	0	0	1	0	0			0	snails	45		1	0	0
2 24 10 11 30 bUncle Rico	Uncle Rico	adult	m	0	0	1	0	0			0	snails	45		1	0	0
2 24 10 8 00 bSangria	Sangria	subadult	f	1	0	0	1	0			1	0	0		0	0	0
2 24 10 8 30 bDumbledor	Dumbledor	adult	m	1	0	0	0	0			1	0	0		0	0	0
2 24 10 8 30 bMauricio	Mauricio	older juvenile	m	0	0	0	0	1			0	guaitil	10		1	0	0
[truncated: 1,705 more rows]
